# Supplementary material for: Single-Cell Trajectory Inference Guided Enhancement of Thyroid Maturation In Vitro Using TGF-Beta Inhibition
Source: Front Endocrinol (Lausanne). 2021 May 31;12:657195. doi: 10.3389/fendo.2021.657195 (PMC8202408; doi:10.3389/fendo.2021.657195)
Supplement: Supplementary Table 1 — Differentially expressed marker genes. Marker genes display minimum 1.5 log-fold change and FDR (false discovery rate) of less than 0.05. [file Table_1.xlsx]

## Sheet: DEG_Thyrocytes
Supplementary Table 1
Thyrocytes
scores	names	logfoldchanges	pvals	pvals_adj
63.1083	Bsg	2.64001	0	0
53.3086	Klf6	2.97528	0	0
51.047	Ndufa4l2	2.7691	0	0
50.2544	Tg	5.0628	0	0
48.0219	Ubc	2.23281	0	0
46.9596	Gapdh	1.6458	0	0
46.4038	Mt1	3.40498	0	0
46.0673	Jun	2.07211	0	0
45.4805	Krt18	2.91625	0	0
45.3346	Ero1l	2.4819	0	0
44.8921	Vegfa	2.17609	0	0
44.5495	Cdkn1a	2.01068	0	0
43.9583	Espn	2.71285	0	0
43.4704	Krt8	3.06114	0	0
42.5934	Timp3	2.91459	0	0
42.4302	Sdc4	2.10292	0	0
41.5235	Mgarp	2.64255	0	0
40.7105	Kcnk1	3.16592	0	0
40.3827	Krt19	2.52019	0	0
39.8266	Atp1b1	2.72625	0	0
39.3237	Bnip3	1.51179	0	0
38.6611	Sparc	1.53593	0	0
38.5689	Emp2	3.21058	0	0
38.289	H2-Ab1	2.72465	0	0
38.1903	Slc2a1	1.6662	0	0
38.0269	Ctsh	3.37287	0	0
37.9148	Ctsb	1.81324	0	0
37.5074	H2-K1	2.43787	6.98795e-308	3.61743e-305
37.2311	Cystm1	2.19547	2.14294e-303	1.07935e-300
37.0608	Anxa5	1.73515	1.20539e-300	5.91147e-298
35.9435	Fos	1.92633	6.38432e-283	2.90191e-280
35.8851	Fn1	1.84358	5.21919e-282	2.31583e-279
35.6839	Neat1	2.26832	7.02625e-279	2.97594e-276
35.5265	Spint2	1.96002	1.91487e-276	7.93011e-274
35.4218	Prlr	3.22943	7.88642e-275	3.19503e-272
34.8389	Cldn3	3.08041	6.27861e-266	2.43767e-263
33.6925	EGFP	3.90307	7.45582e-249	2.77893e-246
33.6415	Rgcc	3.04145	4.15788e-248	1.51934e-245
33.5524	Cda	2.94881	8.31938e-247	2.98154e-244
33.4129	Napsa	4.34995	8.91231e-245	3.13377e-242
32.9	Pfkp	1.63964	2.19728e-237	7.44518e-235
31.5789	Nkx2-1	3.86629	7.20524e-219	2.27588e-216
30.6487	Tspan15	2.72237	2.74887e-206	8.13143e-204
30.2803	Susd2	4.01718	2.08306e-201	5.8818e-199
30.2296	Gdf15	3.97258	9.68705e-201	2.69444e-198
30.1583	Ndrg1	2.25194	8.3464e-200	2.2874e-197
30.1409	Bcam	2.16859	1.41211e-199	3.81394e-197
29.7765	Epcam	2.03567	7.88319e-195	2.06917e-192
29.5323	Rbp1	1.84605	1.10942e-191	2.83222e-189
29.5089	Qpct	2.37792	2.21285e-191	5.57279e-189
29.3496	Egln3	1.92395	2.41662e-189	6.00482e-187
29.2977	Chchd10	1.5466	1.10798e-188	2.6816e-186
29.2485	Ager	4.15225	4.68786e-188	1.12004e-185
29.156	Errfi1	2.19283	7.01431e-187	1.63398e-184
29.0538	Clip4	3.17231	1.378e-185	3.09403e-183
29.0528	Itpk1	2.97807	1.41665e-185	3.14293e-183
28.8717	Atf3	2.91914	2.70488e-183	5.93038e-181
28.7144	Blvrb	1.68277	2.52028e-181	5.46138e-179
28.5597	Phlda1	1.75363	2.12949e-179	4.56151e-177
27.7347	Pax8	3.32338	2.66407e-169	5.64177e-167
27.6351	F3	2.36519	4.2107e-168	8.71897e-166
26.5518	Ostf1	1.84245	2.44861e-155	4.8545e-153
26.5181	Nupr1	2.69231	5.99157e-155	1.17536e-152
26.3607	Asgr1	4.39899	3.86801e-153	7.50877e-151
25.7959	Plscr2	3.84761	9.86451e-147	1.78481e-144
25.6912	Slc48a1	1.99284	1.46672e-145	2.55455e-143
25.6724	Plod1	1.73657	2.37725e-145	4.10207e-143
25.142	Mt2	2.67452	1.72678e-139	2.79829e-137
24.2549	Klf4	1.71378	5.8674e-130	8.47635e-128
24.1392	Ctgf	2.42004	9.69253e-129	1.37886e-126
23.9648	Selenbp1	2.72703	6.47658e-127	9.00728e-125
23.8964	Vamp8	1.53343	3.3348e-126	4.6035e-124
23.8271	Foxe1	2.55045	1.7502e-125	2.38078e-123
23.4508	Gbe1	1.88319	1.29713e-121	1.64444e-119
23.4144	4930523C07Rik	3.27402	3.04921e-121	3.83953e-119
22.9259	Tmem213	2.91991	2.56196e-116	3.0803e-114
22.6439	Col15a1	3.35245	1.60178e-113	1.85408e-111
22.2939	Map3k1	1.61149	4.23181e-110	4.7224e-108
22.0458	Slc16a11	3.35073	1.0483e-107	1.14246e-105
22.0454	Anxa4	1.75892	1.05819e-107	1.14654e-105
21.7891	Mbip	1.74004	2.94101e-105	3.07914e-103
21.6325	Cd82	3.02167	8.8757e-104	9.08833e-102
21.2185	Elf3	2.782	6.43995e-100	6.2835e-98
21.0945	Rab11fip1	2.00432	8.93021e-99	8.53453e-97
21.0903	Aqp5	4.23095	9.7548e-99	9.27502e-97
20.9987	Tnfrsf12a	1.89044	6.73508e-98	6.27575e-96
20.9935	Hspa2	2.88409	7.52033e-98	6.97258e-96
20.9167	Fosb	1.80364	3.77597e-97	3.48362e-95
20.8241	Atp6v0a4	4.44622	2.61806e-96	2.39167e-94
20.8108	Nucb2	2.34005	3.45259e-96	3.13866e-94
20.7427	Dusp2	1.74193	1.4284e-95	1.28597e-93
20.284	Camk2d	1.53579	1.78088e-91	1.52943e-89
19.9249	Slc16a2	1.96964	2.47377e-88	1.98712e-86
19.8999	Slc39a14	2.62274	4.07886e-88	3.26238e-86
19.6383	Tram2	1.98991	7.27376e-86	5.64808e-84
19.6106	Serpinf1	1.52465	1.25504e-85	9.70495e-84
19.5524	Spcs3	1.63932	3.9379e-85	3.02003e-83
19.5437	Clmn	2.08052	4.66614e-85	3.56386e-83
19.4052	Stc2	1.82105	6.97872e-84	5.28681e-82
19.2178	Sox9	1.89314	2.62838e-82	1.96717e-80
18.9352	Tinagl1	1.6387	5.85168e-80	4.22682e-78
18.9199	Smoc2	2.51367	7.82129e-80	5.6277e-78
18.8246	Cpq	2.99121	4.74373e-79	3.32347e-77
18.7216	Krt7	2.29809	3.30079e-78	2.26152e-76
18.6397	Gstt2	1.95228	1.52974e-77	1.02918e-75
18.1317	4833439L19Rik	1.92266	1.79053e-73	1.13498e-71
17.9586	Hhex	1.85937	4.10746e-72	2.55155e-70
17.946	Cybrd1	3.93655	5.16098e-72	3.19535e-70
17.8765	Trip10	1.55485	1.79694e-71	1.10887e-69
17.7549	Cited4	3.80861	1.57918e-70	9.49341e-69
17.7128	Appl2	1.87557	3.33752e-70	1.98716e-68
17.6732	Fam134b	1.81999	6.75005e-70	3.99346e-68
17.5922	Arl4d	2.96978	2.82508e-69	1.6556e-67
17.5332	Ptges	1.91045	7.99851e-69	4.65813e-67
17.5157	Iyd	5.06541	1.088e-68	6.29691e-67
17.4419	Lpin2	1.72047	3.96604e-68	2.26028e-66
17.4194	Ddit3	1.54094	5.87473e-68	3.33785e-66
17.3947	Rgs16	1.86942	9.05188e-68	5.11185e-66
17.2693	Atp11a	2.13051	8.00545e-67	4.44016e-65
16.9551	Spint1	1.87516	1.7658e-64	9.65029e-63
16.9442	Mcub-1	3.85615	2.12226e-64	1.15308e-62
16.8805	Hspa1a	1.60341	6.26529e-64	3.37457e-62
16.8474	Cst6	4.79918	1.09554e-63	5.84998e-62
16.8383	Stbd1	1.77145	1.27913e-63	6.79142e-62
16.8163	Malt1	2.57443	1.85523e-63	9.73915e-62
16.7218	Scg5	3.22191	9.09204e-63	4.75953e-61
16.6059	Ece1	1.71148	6.31787e-62	3.25248e-60
16.5838	Cebpd	1.50065	9.1269e-62	4.68564e-60
16.4137	Fam174b	3.0026	1.52677e-60	7.73179e-59
16.3317	Gja4	3.83334	5.87525e-60	2.91976e-58
16.3167	Ephx1	2.90326	7.50531e-60	3.71992e-58
16.204	Mapk13	1.80666	4.72199e-59	2.31577e-57
16.0521	Hbegf	1.70126	5.52747e-58	2.66865e-56
15.9074	Ass1	1.51721	5.62966e-57	2.69703e-55
15.8111	Mal2	3.68312	2.61022e-56	1.23149e-54
15.7718	Sec11c	2.02939	4.86337e-56	2.28297e-54
15.7465	Maff	1.51122	7.26161e-56	3.40018e-54
15.5564	Cltb	1.87876	1.43921e-54	6.57379e-53
15.1182	Plet1	2.70851	1.22929e-51	5.36512e-50
14.8458	Plbd2	1.54041	7.4034e-50	3.12856e-48
14.5787	Cldn4	2.57618	3.83698e-48	1.56468e-46
14.1444	Tmem43	1.77377	2.02181e-45	7.76875e-44
13.9803	Rcan1	2.05896	2.05605e-44	7.77213e-43
13.9626	C2cd4b	4.34128	2.63502e-44	9.94051e-43
13.729	Fam189a2	2.2197	6.80794e-43	2.47798e-41
13.6814	Mid1ip1	1.73236	1.311e-42	4.73485e-41
13.5695	Ces1d	3.42449	6.0769e-42	2.15303e-40
13.5537	Wwp1	1.55838	7.53831e-42	2.66068e-40
13.4512	Gem	1.61599	3.03001e-41	1.05942e-39
13.3346	Lmo7	2.0411	1.45644e-40	4.99858e-39
13.1975	Mgll	2.36186	9.06544e-40	3.0717e-38
13.0321	Anxa3	1.66352	8.03644e-39	2.64139e-37
12.9633	Cryab	2.15567	1.97586e-38	6.42621e-37
12.9597	Nppc	2.67051	2.07177e-38	6.72639e-37
12.9578	Lgals3	1.6993	2.12314e-38	6.8812e-37
12.8403	Prss8	2.21745	9.74725e-38	3.09454e-36
12.751	Ctxn3	2.14759	3.07774e-37	9.6075e-36
12.7315	Trib1	1.63474	3.95105e-37	1.22719e-35
12.5182	Rab25	2.38427	5.93712e-36	1.80791e-34
12.3124	Gm12446	2.85811	7.76557e-35	2.30812e-33
12.2934	Fam69a	1.70136	9.83016e-35	2.91248e-33
12.219	Sall1	2.1228	2.46113e-34	7.22293e-33
12.1144	Aldh1l2	2.33625	8.86163e-34	2.55248e-32
11.9167	Dclk3	4.87657	9.69081e-33	2.71576e-31
11.9029	Gpr137b	1.54582	1.14362e-32	3.20007e-31
11.7218	Bspry	3.21019	9.86097e-32	2.67885e-30
11.5812	S100a16	1.94901	5.12975e-31	1.36568e-29
11.1494	Arhgef19	2.82795	7.20954e-29	1.78904e-27
11.1395	Tmem238	2.42495	8.06054e-29	1.99756e-27
11.1071	Adm	1.55631	1.15824e-28	2.86274e-27
11.1064	Aif1l	1.53081	1.168e-28	2.88303e-27
11.0311	Slc25a33	1.57506	2.70625e-28	6.60993e-27
10.9419	Adm2	3.92205	7.26863e-28	1.75464e-26
10.9133	Anxa1	1.72524	9.95507e-28	2.38461e-26
10.316	Ltbp3	1.6023	5.96872e-25	1.32106e-23
10.3076	Fstl4	4.19362	6.5091e-25	1.43554e-23
10.3002	Chd1l	2.60101	7.03301e-25	1.54743e-23
10.1624	Bmp5	2.52155	2.91694e-24	6.28441e-23
10.0555	Col9a1	2.40356	8.68946e-24	1.84438e-22
9.99988	Tshr	3.52597	1.52585e-23	3.22402e-22
9.99262	Dgkg	2.44377	1.64178e-23	3.45719e-22
9.98285	Fstl3	2.14134	1.81191e-23	3.80686e-22
9.89127	Enpp5	1.56685	4.5421e-23	9.45772e-22
9.75236	Slc4a4	1.50458	1.80225e-22	3.6747e-21
9.70596	Zfp385b	2.9464	2.84393e-22	5.76082e-21
9.68446	Rasa4	1.74518	3.51065e-22	7.08823e-21
9.64564	Lrrc8c	1.79282	5.12886e-22	1.02665e-20
9.63038	Trib3	2.16533	5.95121e-22	1.18364e-20
9.53528	Nceh1	1.92171	1.49485e-21	2.91706e-20
9.33365	Srxn1	2.30381	1.02289e-20	1.9353e-19
9.33163	Ppl	2.44682	1.04252e-20	1.97042e-19
9.28704	Cited1	2.07016	1.58637e-20	2.98623e-19
9.27289	Col4a4	3.01581	1.81177e-20	3.40709e-19
9.19241	Rabgef1	1.5747	3.84123e-20	7.12999e-19
9.1431	Fgfbp1	3.10378	6.06867e-20	1.11865e-18
9.10409	Pthlh	2.38515	8.69924e-20	1.59566e-18
8.85929	Plcxd1	1.78165	8.05276e-19	1.43198e-17
8.8285	Hmgcs2	2.61213	1.06091e-18	1.87581e-17
8.81648	Col4a6	1.83734	1.18115e-18	2.07856e-17
8.7202	Lbp	2.06017	2.77706e-18	4.80531e-17
8.71755	Scnn1b	3.92637	2.84284e-18	4.90547e-17
8.70977	Ceacam1	3.75284	3.04488e-18	5.24441e-17
8.6868	Tspan1	2.96512	3.72788e-18	6.40302e-17
8.62032	Col9a3	2.30427	6.67652e-18	1.13837e-16
8.4758	Sfn	2.19174	2.33477e-17	3.88142e-16
8.45338	Btbd3	1.57026	2.82989e-17	4.68781e-16
8.23991	Gjb3	1.63137	1.72342e-16	2.73808e-15
8.11624	Gm17056	2.04364	4.80859e-16	7.49272e-15
8.05088	1500015O10Rik	2.85842	8.21981e-16	1.26078e-14
7.99741	Cdh1	1.59728	1.27064e-15	1.92153e-14
7.94841	AU021092	4.51255	1.88929e-15	2.82348e-14
7.84801	Galnt12	1.7042	4.22705e-15	6.17845e-14
7.83401	Arfgef3	1.88069	4.72564e-15	6.9018e-14
7.79817	Matn4	2.01731	6.281e-15	9.11626e-14
7.78045	Ptpre	2.08507	7.22678e-15	1.0424e-13
7.70737	Pxdc1	1.77447	1.28441e-14	1.82164e-13
7.65998	Prr15	3.26483	1.85959e-14	2.60566e-13
7.6563	Eps8l2	1.96619	1.91363e-14	2.67937e-13
7.65477	Rtn4rl1	1.74935	1.93659e-14	2.70542e-13
7.54992	Orai2	2.24268	4.35511e-14	5.95028e-13
7.46225	Atg9b	3.03016	8.50576e-14	1.14285e-12
7.41145	Cpeb4	1.52723	1.24922e-13	1.65933e-12
7.3982	Slc25a29	2.82969	1.38044e-13	1.82712e-12
7.39473	Vwa1	1.51256	1.417e-13	1.87153e-12
7.38859	Cav2	2.27209	1.48393e-13	1.95854e-12
7.36048	Col25a1	1.52424	1.83257e-13	2.40167e-12
7.25881	Scin	3.1777	3.90521e-13	5.01568e-12
7.25431	Arg2	2.2233	4.03715e-13	5.178e-12
7.24798	Elovl7	2.14358	4.2302e-13	5.41443e-12
7.14862	Rbm47	1.81742	8.76546e-13	1.09633e-11
7.06296	Artn	3.48235	1.62994e-12	1.98793e-11
7.05012	Tmem51	1.73748	1.7876e-12	2.17452e-11
7.02017	Proser2	1.71275	2.21594e-12	2.67463e-11
6.94018	Pdxk	1.60156	3.91594e-12	4.66608e-11
6.86547	Nt5dc3	2.30746	6.62744e-12	7.75323e-11
6.81399	Kctd14	4.25414	9.49254e-12	1.1022e-10
6.78682	Muc1	3.6154	1.14633e-11	1.32197e-10
6.77833	Fam129a	2.72934	1.21574e-11	1.40028e-10
6.77165	Lcn2	3.10287	1.27322e-11	1.46016e-10
6.70577	Myo5c	2.84863	2.00346e-11	2.28078e-10
6.68597	Gpx2	3.33216	2.29397e-11	2.60197e-10
6.62128	Tekt1	3.47862	3.56092e-11	3.97849e-10
6.60691	Ero1lb	3.55526	3.92424e-11	4.36609e-10
6.53815	Itgb6	2.12582	6.22841e-11	6.84391e-10
6.46632	Cpxm2	2.89585	1.00422e-10	1.08932e-09
6.31519	Dapp1	2.3399	2.69833e-10	2.83302e-09
6.30266	Tgm1	2.16055	2.9258e-10	3.06494e-09
6.29078	Hpse	1.86345	3.15885e-10	3.29057e-09
6.28418	Csmd2	2.52286	3.29587e-10	3.43138e-09
6.14766	Mok	1.74952	7.86357e-10	7.92137e-09
6.14676	Elfn1	2.94303	7.90832e-10	7.96215e-09
6.10605	Arhgap8	1.67988	1.02126e-09	1.01777e-08
6.08112	Eppk1	2.2881	1.19347e-09	1.18432e-08
6.07951	Rassf10	2.69087	1.20548e-09	1.1956e-08
6.0533	Arhgef16	1.94739	1.41909e-09	1.40001e-08
6.03296	Trank1	3.7143	1.60986e-09	1.57405e-08
6.0281	Nptx1	1.79848	1.65901e-09	1.61956e-08
5.96914	Tbc1d4	1.86149	2.38513e-09	2.29831e-08
5.96697	Cldn10	2.10715	2.41705e-09	2.32787e-08
5.9248	Rab33b	1.57199	3.12676e-09	2.98975e-08
5.89705	Filip1	1.85883	3.70048e-09	3.50773e-08
5.84184	C2cd4a	4.17329	5.1627e-09	4.83478e-08
5.74059	Car9	1.66238	9.43461e-09	8.67407e-08
5.69721	Klhdc8a	2.54062	1.21782e-08	1.10278e-07
5.6934	Rorc	2.036	1.24531e-08	1.12549e-07
5.65861	Il13ra1	1.82494	1.52603e-08	1.36727e-07
5.57313	Cd74	2.48391	2.50205e-08	2.19221e-07
5.5285	Kcnk5	2.09352	3.22986e-08	2.80353e-07
5.51936	Scnn1g	4.3	3.4023e-08	2.94771e-07
5.50368	Tuba4a	1.54046	3.71943e-08	3.21201e-07
5.49201	Batf3	2.89317	3.97376e-08	3.42213e-07
5.45129	Gm53	2.01085	5.00068e-08	4.27293e-07
5.4049	Dsc2	2.14563	6.48431e-08	5.48035e-07
5.37517	Hpn	1.68385	7.6512e-08	6.41421e-07
5.37103	Kcnh3	1.73611	7.82893e-08	6.54553e-07
5.33443	Gpr146	1.92194	9.58466e-08	7.92105e-07
5.30825	Reep6	1.96716	1.10685e-07	9.10693e-07
5.28323	Kcnj15	3.66703	1.26926e-07	1.03609e-06
5.27369	Fads3	1.88361	1.33705e-07	1.08809e-06
5.26679	Cnmd	3.23592	1.38828e-07	1.12732e-06
5.2625	Galnt3	1.53695	1.42108e-07	1.15145e-06
5.23168	Rab20	1.9024	1.67972e-07	1.34406e-06
5.21718	Rab27b	2.30562	1.81665e-07	1.44618e-06
5.20167	Syn3	2.82237	1.97508e-07	1.56628e-06
5.18928	Sgpp1	1.57412	2.11109e-07	1.66988e-06
5.13962	Vstm2b	1.61198	2.75287e-07	2.15105e-06
5.13909	Ppp1r1b	5.25348	2.76066e-07	2.15571e-06
5.12385	Trpv4	3.42492	2.99354e-07	2.33128e-06
5.11431	Emilin2	1.61848	3.14896e-07	2.44415e-06
5.11129	Irf8	1.50039	3.19973e-07	2.48046e-06
5.06232	Fbxo2	2.07732	4.14186e-07	3.1518e-06
5.05088	Hrct1	4.13422	4.39774e-07	3.33427e-06
5.02499	Per2	1.87715	5.03467e-07	3.78789e-06
4.90321	Acsl5	2.0728	9.42822e-07	6.91477e-06
4.89429	Plek2	2.67714	9.86607e-07	7.21885e-06
4.89342	Marveld3	2.00159	9.90993e-07	7.2481e-06
4.85791	2310030G06Rik	2.0097	1.18632e-06	8.59908e-06
4.82818	Cdk18	3.10356	1.37785e-06	9.9333e-06
4.82369	Tpo	5.60764	1.40929e-06	1.01287e-05
4.81194	Dmkn	2.16889	1.49472e-06	1.06808e-05
4.76056	Slc43a2	1.69017	1.93058e-06	1.35767e-05
4.66194	Kng2	4.02231	3.13246e-06	2.14935e-05
4.65623	Tacstd2	1.60033	3.22056e-06	2.20656e-05
4.59032	Adora1	2.91628	4.42566e-06	2.97427e-05
4.57714	Arntl	1.59504	4.71381e-06	3.14749e-05
4.57397	Entpd5	1.75934	4.78563e-06	3.19316e-05
4.54379	Tspan33	1.72755	5.52524e-06	3.65655e-05
4.49079	S100a14	1.72825	7.09581e-06	4.63017e-05
4.45915	Hoxb9	2.34451	8.22856e-06	5.34126e-05
4.45706	Kcnip3	1.70024	8.30923e-06	5.39029e-05
4.446	Irf6	1.64991	8.74839e-06	5.66093e-05
4.43666	Cdh16	2.39163	9.13654e-06	5.89981e-05
4.4132	Grhl2	1.71898	1.01852e-05	6.52723e-05
4.40404	Stx11	1.60796	1.06255e-05	6.79537e-05
4.36443	Clstn2	1.74629	1.27453e-05	8.04885e-05
4.35191	exNkx2_1	2.15464	1.34957e-05	8.49105e-05
4.31879	Igfn1	4.64046	1.56888e-05	9.79156e-05
4.31324	Slc44a3	2.41288	1.60883e-05	0.000100074
4.27371	Rasd2	2.25454	1.92247e-05	0.00011832
4.20708	Adgrg1	1.67017	2.5869e-05	0.000156271
4.20339	Col4a3	3.35158	2.62947e-05	0.000158688
4.19113	Slc13a5	2.66181	2.77569e-05	0.000166863
4.18725	Ntf5	1.98404	2.8235e-05	0.000169519
4.18281	Sema4d	1.6619	2.87924e-05	0.000172754
4.14214	Nmnat3	2.08698	3.44078e-05	0.000204668
4.12709	Megf6	1.50029	3.67381e-05	0.000217903
4.11742	Serpinb8	2.26758	3.83146e-05	0.000226676
4.08018	Derl3	1.51972	4.50003e-05	0.00026347
4.06588	Dram1	1.53881	4.78512e-05	0.000279284
4.04448	2610035D17Rik	2.89963	5.24387e-05	0.000304723
4.02199	Nme5	2.89861	5.77089e-05	0.000333596
3.98783	Nfe2l3	2.18981	6.66813e-05	0.000382597
3.94498	Snx22	3.24962	7.9805e-05	0.000453184
3.93012	Dio1	5.18254	8.49039e-05	0.000479766
3.92941	Cdkl1	3.6286	8.51551e-05	0.000480894
3.88288	Anxa11	1.84754	0.000103226	0.000576137
3.88242	Cgn	1.52906	0.000103421	0.000577053
3.87635	Fam178b	2.7843	0.000106036	0.000590758
3.81999	Epb41l4b	1.65054	0.000133455	0.000733
3.8034	Papss2	2.8842	0.000142724	0.000778631
3.79924	Gm16136	2.48028	0.000145141	0.000790431
3.79699	Rab3d	1.55297	0.000146464	0.000796468
3.75084	Psca	2.47956	0.000176245	0.000947636
3.7448	Gstt1	1.70525	0.000180536	0.000968749
3.74376	Mfsd6	1.76054	0.000181285	0.000972211
3.72368	Adap1	2.20332	0.000196341	0.00104693
3.69215	Camk1d	1.57712	0.000222366	0.00117096
3.64355	Chdh	3.38473	0.0002689	0.00139588
3.62655	Aldh1a1	3.47922	0.000287232	0.00148197
3.62405	Lipg	2.11759	0.000290031	0.00149516
3.62037	Xaf1	1.84705	0.000294188	0.00151366
3.60899	Stard13	1.7292	0.000307393	0.00157682
3.58962	Slc1a1	3.28308	0.000331167	0.00168577
3.57399	Isg20	1.70181	0.000351585	0.00177902
3.56253	Endod1	1.79747	0.0003673	0.00185116
3.50681	Cblc	1.55425	0.00045352	0.00225562
3.4789	Togaram2	3.82923	0.000503482	0.00248422
3.41396	Slc41a2	1.78229	0.000640265	0.00308719
3.37366	Frk	2.85602	0.000741758	0.00353449
3.36439	Grp	2.26852	0.000767138	0.0036489
3.31678	Tgfa	1.69457	0.000910612	0.00427783
3.26734	Adgrg2	1.95722	0.00108562	0.00503773
3.25864	Spns2	2.01238	0.00111949	0.0051756
3.24988	Rap1gap	1.78097	0.00115455	0.00531656
3.24237	Prom2	3.22765	0.00118542	0.00544391
3.22461	Lta	1.72188	0.00126142	0.00576881
3.20552	Clic3	2.07867	0.00134819	0.00611803
3.20182	Itpripl1	1.57735	0.00136563	0.0061892
3.17968	Pcdh1	1.67324	0.00147437	0.00663682
3.15822	Sprr1a	2.17382	0.00158738	0.00707208
3.13997	Spaar	3.97229	0.00168968	0.00750628
3.09534	Hsd17b2	1.76	0.00196588	0.00862027
3.09022	Arc	1.75437	0.00200011	0.00874978
3.07217	Atp8b1	2.06853	0.00212506	0.00924864
3.04692	Flvcr1	1.63012	0.00231203	0.00998076
3.04346	Ltc4s	3.23288	0.00233875	0.0100845
3.0125	Sntg2	3.25741	0.00259104	0.0111004
2.9743	H2-DMb1	2.40848	0.00293656	0.0124094
2.96754	Myo1d	1.74037	0.00300193	0.0126742
2.94965	Wnt7b	1.56425	0.0031813	0.0133438
2.93069	Mt3	3.15681	0.00338212	0.0141005
2.90303	Sh2d4a	3.15284	0.00369576	0.0152579
2.88324	Paqr5	2.31854	0.00393603	0.0161568
2.86069	Gjb1	4.08543	0.00422716	0.017253
2.86058	Rassf6	2.29885	0.00422873	0.0172557
2.85954	Pglyrp1	2.24841	0.00424262	0.0173086
2.84526	Vstm5	1.96657	0.00443749	0.0180245
2.8317	Ildr1	1.55704	0.00463014	0.0187441
2.78476	H2-Q2	1.58197	0.00535677	0.0213583
2.7834	Ngef	2.53782	0.00537927	0.0214297
2.77878	Il18r1	3.48143	0.00545627	0.0216993
2.77869	Ttll7	1.70357	0.00545778	0.0217007
2.77386	Plekhb1	2.56077	0.00553951	0.0219881
2.76831	Rnaset2a	1.72112	0.00563471	0.0223327
2.75563	Esam	2.23736	0.00585793	0.0231142
2.74797	Upk3bl	1.83174	0.0059966	0.0236263
2.73489	Moxd1	1.68584	0.0062402	0.0244723
2.69363	H2-DMa	1.8585	0.00706794	0.0273501
2.66073	Gjb4	3.03835	0.00779705	0.0297636
2.65393	Ggt5	1.61111	0.00795596	0.0303143
2.64634	Naaa	1.50668	0.00813671	0.0309714
2.60614	Fam131c	1.57943	0.00915701	0.0344887
2.60012	Ncmap	2.65356	0.00931917	0.0350569
2.5762	Fgf1	2.47696	0.00998921	0.0373663
2.5278	Ripor2	2.05508	0.0114779	0.0424205
2.51302	Npffr1	2.09604	0.0119703	0.044017
2.49561	9230105E05Rik	1.77745	0.0125741	0.0460376
2.47735	Dscaml1	1.56769	0.0132361	0.0481303

## Sheet: DEG_Fibroblasts
Fibroblasts
scores	names	logfoldchanges	pvals	pvals_adj
52.688	Col3a1	5.7532	0	0
51.5256	Col1a1	5.64676	0	0
49.4968	Col1a2	5.9799	0	0
42.749	Dcn	5.41183	0	0
41.1814	Lgals1	2.80265	0	0
41.1809	Bgn	5.5664	0	0
39.4278	Vim	2.60046	0	0
38.3636	Igfbp4	3.52524	0	0
37.583	Ifitm3	3.55348	0	8.44e-306
36.7376	Col6a1	4.8075	1.83e-295	3.41e-292
35.5476	Ifitm2	1.66702	9.05e-277	1.53e-273
35.0165	Fbln1	3.48004	1.26e-268	1.96e-265
34.2215	Lox	4.7397	1.16e-256	1.54e-253
34.1125	Dlk1	2.83095	4.82e-255	5.99e-252
33.2497	Mmp2	3.58366	2.06e-242	2.4e-239
33.025	Cdkn1c	2.45205	3.56e-239	3.9e-236
32.6993	Tmem45a	4.33257	1.6e-234	1.65e-231
32.1641	Col5a2	4.19735	5.6e-227	5.22e-224
31.7559	Itm2a	2.77665	2.63e-221	2.13e-218
31.1349	Fstl1	2.07991	8.11e-213	6.3e-210
30.0149	Cebpb	2.27963	6.27e-198	4.49e-195
29.7117	Prrx1	4.50002	5.42e-194	3.74e-191
29.349	Igfbp7	3.86928	2.46e-189	1.64e-186
27.4824	Ptn	2.66665	2.85e-166	1.66e-163
27.2873	Lum	5.0559	6e-164	3.39e-161
26.0122	Twist1	3.21329	3.61e-149	1.68e-146
25.9853	Sparcl1	4.12692	7.26e-149	3.3e-146
25.9822	Mgp	4.03747	7.87e-149	3.49e-146
25.9615	Gas1	2.66114	1.35e-148	5.85e-146
25.7754	Cald1	1.67646	1.67e-146	7.09e-144
24.8296	Emp3	2.445	4.29e-136	1.7e-133
24.7978	Col6a2	5.18555	9.47e-136	3.68e-133
24.5424	Igfbp3	3.53659	5.21e-133	1.98e-130
23.9462	Col12a1	2.29287	1.01e-126	3.56e-124
23.4118	Lrp1	2.27457	3.24e-121	1.12e-118
22.9451	Cdh11	2.83268	1.65e-116	5.48e-114
22.063	Postn	4.59253	7.17e-108	2.12e-105
21.6826	Igf1	3.5371	2.99e-104	8.08e-102
21.4475	Timp2	2.15197	4.82e-102	1.27e-99
21.3092	Pdgfra	4.41257	9.33e-101	2.35e-98
20.8789	Mfap4	2.87239	8.32e-97	2.04e-94
20.5717	Nfib	1.65199	4.92e-94	1.17e-91
20.5391	Egr1	1.54931	9.64e-94	2.27e-91
20.4829	Lpl	3.79604	3.06e-93	7.13e-91
20.4252	Klf9	1.67505	9.98e-93	2.3e-90
19.8737	Nid1	3.26528	6.87e-88	1.54e-85
19.7685	S100a6	2.26519	5.56e-87	1.23e-84
19.746	Bicc1	2.16965	8.69e-87	1.9e-84
19.1239	Ccdc80	2.98877	1.6e-81	3.17e-79
18.8892	G0s2	3.41344	1.4e-79	2.69e-77
18.869	Col6a3	4.79568	2.05e-79	3.9e-77
18.2469	Cxcl12	2.41061	2.19e-74	3.78e-72
18.1075	Vcan	2.14695	2.78e-73	4.71e-71
18.0815	Rnase4	2.96738	4.46e-73	7.41e-71
17.9719	Col5a1	2.6331	3.24e-72	5.29e-70
17.8806	Arid5b	2.04372	1.67e-71	2.66e-69
17.7931	Eln	4.71883	7.99e-71	1.21e-68
17.63	Pmepa1	1.52721	1.45e-69	2.18e-67
17.5305	Tshz2	2.08578	8.38e-69	1.23e-66
17.5218	Zfp36l2	1.77966	9.77e-69	1.42e-66
17.5085	Tcf21	5.08011	1.23e-68	1.78e-66
17.3372	Mmp14	1.84726	2.47e-67	3.46e-65
17.1408	Zeb2	2.73321	7.36e-66	1e-63
16.7649	Sfrp2	3.04928	4.41e-63	5.75e-61
16.7019	Mfap2	1.58187	1.27e-62	1.64e-60
16.6987	Thbs2	5.43315	1.34e-62	1.72e-60
16.512	Dnm3os	4.7181	3.01e-61	3.76e-59
16.3369	Pcolce	2.06818	5.4e-60	6.57e-58
16.1767	Emp1	3.41099	7.36e-59	8.79e-57
16.0497	Sfrp1	2.25971	5.75e-58	6.73e-56
15.9683	Selenom	1.53111	2.12e-57	2.46e-55
15.6352	Fcgrt	2.63448	4.19e-55	4.54e-53
15.1189	Tacc1	2.17173	1.22e-51	1.24e-49
14.9993	Htra1	2.0841	7.42e-51	7.44e-49
14.9095	Nr2f2	2.24275	2.86e-50	2.8e-48
14.7795	Colec12	2.61956	1.99e-49	1.89e-47
14.5978	Gas6	2.15897	2.9e-48	2.7e-46
14.3814	Il11ra1	2.55767	6.77e-47	6.04e-45
14.2544	Selenop	2.28387	4.21e-46	3.7e-44
14.2283	Adamts1	1.69458	6.11e-46	5.35e-44
14.1843	Rbp4	2.29896	1.15e-45	9.93e-44
13.9612	Ifitm1	2.28878	2.69e-44	2.25e-42
13.7374	Pappa	4.17622	6.06e-43	4.93e-41
13.722	Osr2	5.19485	7.5e-43	6.07e-41
13.6271	Spats2l	2.09449	2.76e-42	2.2e-40
13.4145	Lbh	2.62756	4.97e-41	3.88e-39
13.3133	Emilin1	2.36659	1.94e-40	1.49e-38
13.1795	Gsn	1.93862	1.15e-39	8.54e-38
12.9226	Lhfp	1.70731	3.36e-38	2.42e-36
12.7954	Bst2	1.89052	1.74e-37	1.22e-35
12.7287	Dab2	2.62797	4.1e-37	2.83e-35
12.5883	Lpar1	2.24526	2.45e-36	1.65e-34
12.5311	Thra	1.54232	5.05e-36	3.38e-34
12.3775	Islr	3.79914	3.46e-35	2.25e-33
12.3621	Mafb	2.46761	4.19e-35	2.71e-33
12.327	Igf2	3.50527	6.48e-35	4.18e-33
12.2289	Fbn2	2.12958	2.18e-34	1.38e-32
12.1753	Phldb2	2.23939	4.21e-34	2.62e-32
12.0902	Tgfbr3	2.15144	1.19e-33	7.22e-32
12.0388	Serping1	4.01587	2.22e-33	1.34e-31
11.968	Nbl1	2.64224	5.23e-33	3.1e-31
11.8463	Nfic	1.57967	2.25e-32	1.3e-30
11.6436	Ntrk2	2.70455	2.47e-31	1.34e-29
11.5543	Tgfb2	1.69552	7.02e-31	3.69e-29
11.5393	Rbms3	1.89431	8.36e-31	4.37e-29
11.5002	Cygb	4.1257	1.32e-30	6.85e-29
11.315	Cmtm3	1.73502	1.11e-29	5.62e-28
11.1623	Dhrs3	1.68221	6.24e-29	3.08e-27
11.059	Epb41l2	1.89944	1.98e-28	9.67e-27
10.7843	Flrt2	2.82094	4.08e-27	1.87e-25
10.6662	Fbln2	2.55553	1.47e-26	6.61e-25
10.6511	Plpp3	1.6163	1.72e-26	7.74e-25
10.5917	Zeb1	1.89702	3.26e-26	1.46e-24
10.5801	Runx1	1.78321	3.68e-26	1.64e-24
10.5771	Ahnak2	2.55772	3.81e-26	1.69e-24
10.5321	Kcnj8	4.58985	6.14e-26	2.69e-24
10.3877	Oaf	2.84925	2.82e-25	1.2e-23
10.3272	Fzd1	1.536	5.31e-25	2.23e-23
10.2412	Adamts5	3.94294	1.3e-24	5.37e-23
10.156	Lipa	2.23638	3.12e-24	1.26e-22
9.95394	Lix1l	2.25794	2.42e-23	9.47e-22
9.84785	Aebp1	1.53603	7e-23	2.67e-21
9.66219	Fabp4	4.17127	4.36e-22	1.61e-20
9.59641	Ogn	5.02764	8.28e-22	3e-20
9.58438	Pdgfrb	2.98344	9.3e-22	3.36e-20
9.51203	Vcam1	3.90567	1.87e-21	6.66e-20
9.49417	Pth1r	1.95733	2.22e-21	7.89e-20
9.45206	Aspn	5.69029	3.32e-21	1.16e-19
9.44096	Ifnar2	1.91249	3.69e-21	1.29e-19
9.35722	Hic1	4.94098	8.19e-21	2.82e-19
9.23997	Rgs2	2.16187	2.47e-20	8.32e-19
9.2197	Cavin1	1.78333	2.98e-20	1e-18
9.21088	Lama4	3.66249	3.23e-20	1.08e-18
9.18488	Tgfbr2	2.61962	4.12e-20	1.37e-18
9.17222	Meis1	2.02673	4.63e-20	1.53e-18
9.10078	Ddr2	3.47763	8.97e-20	2.91e-18
9.09347	Tgfb1i1	1.92361	9.59e-20	3.1e-18
8.99452	Mex3b	1.78167	2.37e-19	7.47e-18
8.94597	Clmp	2.92459	3.69e-19	1.15e-17
8.92674	Wnt5a	1.76127	4.39e-19	1.35e-17
8.88702	Rarres2	3.57425	6.28e-19	1.91e-17
8.86075	Snai1	2.56728	7.95e-19	2.4e-17
8.83456	Cfh	5.32591	1e-18	3.01e-17
8.82903	Fbn1	3.36624	1.06e-18	3.16e-17
8.77855	Adamts2	4.40167	1.66e-18	4.88e-17
8.59007	S1pr3	3.02292	8.69e-18	2.48e-16
8.53574	Nsg1	1.7258	1.39e-17	3.91e-16
8.47799	Pros1	1.74151	2.29e-17	6.35e-16
8.38811	Pdgfrl	1.93595	4.94e-17	1.33e-15
8.37921	Ar	3.51121	5.33e-17	1.43e-15
8.36499	Epb41l3	1.50093	6.01e-17	1.6e-15
8.31718	Tshz3	2.62345	9.01e-17	2.38e-15
8.27831	Gdf10	4.98507	1.25e-16	3.26e-15
8.2662	Enpp2	3.84925	1.38e-16	3.6e-15
8.23559	Cthrc1	2.08329	1.79e-16	4.61e-15
8.21512	Gng11	2.8361	2.12e-16	5.43e-15
8.1878	Zfp9	2.18831	2.66e-16	6.75e-15
8.17664	Hand2	1.90907	2.92e-16	7.37e-15
8.17429	Ptprd	2.09689	2.98e-16	7.51e-15
8.10136	Plac8	2.03918	5.43e-16	1.35e-14
7.96415	P3h3	2.09386	1.66e-15	3.99e-14
7.94999	Lrig3	1.90175	1.87e-15	4.46e-14
7.92446	Ebf1	2.80368	2.29e-15	5.45e-14
7.82668	Dkk3	2.19997	5.01e-15	1.16e-13
7.75596	Abi3bp	4.35085	8.77e-15	1.98e-13
7.72703	Cdo1	2.21277	1.1e-14	2.46e-13
7.66809	Fxyd1	2.13166	1.75e-14	3.86e-13
7.59034	Loxl1	2.87357	3.19e-14	6.95e-13
7.44727	Pcdh18	2.26624	9.53e-14	2e-12
7.43756	Osr1	3.93855	1.03e-13	2.14e-12
7.40427	Ifi27	1.94614	1.32e-13	2.74e-12
7.32931	Cnrip1	2.86377	2.31e-13	4.7e-12
7.31724	Tns3	1.87871	2.53e-13	5.11e-12
7.31286	Pla2g4a	2.49993	2.62e-13	5.27e-12
7.28827	Ghr	1.77592	3.14e-13	6.29e-12
7.2437	Tmem119	3.25839	4.37e-13	8.57e-12
7.22726	Dkk2	3.3143	4.93e-13	9.62e-12
7.19975	Ramp3	3.49868	6.03e-13	1.17e-11
7.18521	Mbd1	2.02573	6.71e-13	1.29e-11
7.09646	Gucy1b1	3.13133	1.28e-12	2.42e-11
7.06473	Npr3	2.17316	1.61e-12	3.02e-11
7.01129	Inhba	1.71532	2.36e-12	4.37e-11
6.88656	Fibin	4.54674	5.72e-12	1.03e-10
6.86013	Ctsk	4.616	6.88e-12	1.23e-10
6.84626	Olfml3	3.29533	7.58e-12	1.34e-10
6.83931	Nid2	1.92219	7.96e-12	1.4e-10
6.81661	Serpina3n	1.76842	9.32e-12	1.63e-10
6.81251	Grasp	2.47559	9.59e-12	1.67e-10
6.73459	Nrp1	1.58912	1.64e-11	2.81e-10
6.72804	Penk	4.11191	1.72e-11	2.94e-10
6.67034	Scarf2	2.0629	2.55e-11	4.28e-10
6.6699	Dact1	1.76211	2.56e-11	4.29e-10
6.63681	Osmr	2.56388	3.21e-11	5.33e-10
6.60791	Ednra	3.28735	3.9e-11	6.43e-10
6.54295	Sema5a	1.96329	6.03e-11	9.81e-10
6.53686	Ptgis	2.03567	6.28e-11	1.02e-09
6.52412	Cxcl1	2.42807	6.84e-11	1.1e-09
6.49361	Antxr1	1.66805	8.38e-11	1.34e-09
6.47717	Mxra8	1.67697	9.35e-11	1.49e-09
6.47716	Zcchc24	2.29271	9.35e-11	1.49e-09
6.43553	Gnb4	1.7572	1.23e-10	1.94e-09
6.43198	Sulf1	1.95175	1.26e-10	1.98e-09
6.40976	Gxylt2	1.81293	1.46e-10	2.27e-09
6.40813	Slit3	2.48402	1.47e-10	2.3e-09
6.37706	Rarg	1.97591	1.81e-10	2.79e-09
6.3741	Zim1	2.30088	1.84e-10	2.84e-09
6.35899	Gucy1a1	3.82459	2.03e-10	3.11e-09
6.30328	Twist2	3.30086	2.91e-10	4.4e-09
6.27161	Chodl	4.9755	3.57e-10	5.36e-09
6.15957	Nrk	2.69391	7.29e-10	1.06e-08
6.15721	Rgs17	1.77897	7.4e-10	1.08e-08
6.11352	Cpxm1	1.53908	9.75e-10	1.4e-08
6.09808	Nfkbiz	1.94906	1.07e-09	1.54e-08
6.09106	Aox3	4.55106	1.12e-09	1.6e-08
6.01305	Nbea	1.51343	1.82e-09	2.55e-08
5.96976	Gpm6b	1.94875	2.38e-09	3.3e-08
5.9681	Pde3a	3.07885	2.4e-09	3.33e-08
5.95019	Carmn	2.45062	2.68e-09	3.7e-08
5.91965	Prss23	2.57214	3.23e-09	4.43e-08
5.89315	Timp1	1.93927	3.79e-09	5.18e-08
5.88568	Tmem158	1.99499	3.96e-09	5.4e-08
5.85538	Olfr1033	4.9846	4.76e-09	6.41e-08
5.78508	Thy1	4.7986	7.25e-09	9.54e-08
5.75731	Cyp7b1	3.12305	8.55e-09	1.11e-07
5.70371	Cxcl5	5.21787	1.17e-08	1.51e-07
5.66929	Egfr	3.0817	1.43e-08	1.82e-07
5.63935	Epha7	1.77445	1.71e-08	2.16e-07
5.60798	Tpst1	1.92008	2.05e-08	2.56e-07
5.59393	Spon2	4.22151	2.22e-08	2.76e-07
5.57907	Prickle1	2.38721	2.42e-08	2.99e-07
5.5614	Fgf7	4.88068	2.68e-08	3.29e-07
5.52786	Creb3l1	2.10454	3.24e-08	3.95e-07
5.5194	Syne1	2.62237	3.4e-08	4.13e-07
5.51856	Rerg	2.63995	3.42e-08	4.15e-07
5.51097	Slc40a1	2.36593	3.57e-08	4.32e-07
5.49338	Cacna1g	2.54009	3.94e-08	4.76e-07
5.3785	Snai2	2.71493	7.51e-08	8.77e-07
5.36501	Lsp1	2.45042	8.09e-08	9.4e-07
5.31174	Saa3	4.16159	1.09e-07	1.24e-06
5.30948	Wisp1	3.0894	1.1e-07	1.26e-06
5.2688	Adam19	2.20599	1.37e-07	1.56e-06
5.25075	B3gnt9	3.46096	1.51e-07	1.71e-06
5.23687	Tnfaip6	3.68471	1.63e-07	1.84e-06
5.22741	Pcdh9	1.81581	1.72e-07	1.93e-06
5.21762	Ang	3.13065	1.81e-07	2.02e-06
5.21578	Abcc9	3.19093	1.83e-07	2.04e-06
5.211	Angptl4	2.78809	1.88e-07	2.09e-06
5.20544	Gm26523	4.53124	1.94e-07	2.15e-06
5.18368	Kcnk2	3.54195	2.18e-07	2.4e-06
5.17053	Ppp1r14a	1.88576	2.33e-07	2.57e-06
5.16586	Vegfd	4.62892	2.39e-07	2.63e-06
5.1508	Rbm46	1.70662	2.59e-07	2.84e-06
5.12794	Pi15	5.50409	2.93e-07	3.18e-06
5.08539	Pde4b	2.32656	3.67e-07	3.92e-06
5.07541	Ndnf	2.14299	3.87e-07	4.13e-06
5.07228	a	4.6089	3.93e-07	4.19e-06
5.02855	Kcne4	3.98787	4.94e-07	5.2e-06
5.02522	Epha3	3.10881	5.03e-07	5.28e-06
4.99276	Fgf2	4.89795	5.95e-07	6.18e-06
4.99166	Mark1	1.65656	5.99e-07	6.21e-06
4.98932	Pdzrn3	1.80523	6.06e-07	6.28e-06
4.96859	Nkd2	3.01101	6.74e-07	6.96e-06
4.94841	C1qtnf7	5.234	7.48e-07	7.71e-06
4.91643	Fam102b	1.88357	8.81e-07	8.99e-06
4.8826	Dpep1	4.65543	1.05e-06	1.06e-05
4.87571	Vegfc	1.88699	1.08e-06	1.1e-05
4.87355	Actr3b	3.98646	1.1e-06	1.11e-05
4.83486	Sphk1	3.15385	1.33e-06	1.34e-05
4.83083	Scn1b	2.33492	1.36e-06	1.36e-05
4.82346	C1qtnf6	1.82608	1.41e-06	1.41e-05
4.74702	Ptx3	3.80346	2.06e-06	2.01e-05
4.73013	Cped1	3.92627	2.24e-06	2.17e-05
4.71408	Slc7a2	2.95963	2.43e-06	2.33e-05
4.71262	Col16a1	3.0071	2.45e-06	2.35e-05
4.64702	Bmp1	1.54464	3.37e-06	3.14e-05
4.62926	Cyp1b1	2.97051	3.67e-06	3.38e-05
4.59363	Col14a1	3.22112	4.36e-06	3.97e-05
4.5715	Nav3	2.48484	4.84e-06	4.38e-05
4.53996	Foxc1	2.69297	5.63e-06	5.04e-05
4.52545	Serpine1	2.66691	6.03e-06	5.37e-05
4.51853	Shox2	3.28593	6.23e-06	5.54e-05
4.44869	Adamtsl1	2.43627	8.64e-06	7.53e-05
4.42976	Cxcl14	2.42784	9.43e-06	8.16e-05
4.35869	Plpp1	1.86314	1.31e-05	0.000110236
4.34106	Agtr2	4.98161	1.42e-05	0.000118819
4.32437	Gulp1	1.68113	1.53e-05	0.000127318
4.29836	Mmd	1.58758	1.72e-05	0.000142514
4.23994	Fat4	2.22743	2.24e-05	0.000181712
4.21573	Rarb	1.96921	2.49e-05	0.00020086
4.19546	Tnfsf12	1.50551	2.72e-05	0.000218183
4.16299	Wt1	4.25672	3.14e-05	0.000249734
4.1557	Samd14	1.69784	3.24e-05	0.000257471
4.15155	Rhoj	2.43234	3.3e-05	0.000261098
4.14351	Sned1	2.52967	3.42e-05	0.000269176
4.13397	Tm4sf1	2.93031	3.57e-05	0.000279301
4.13188	Pcdh10	2.16311	3.6e-05	0.00028162
4.08568	Pcsk5	1.79389	4.39e-05	0.000338858
4.0846	Rnf144a	1.71954	4.42e-05	0.000340153
4.01494	Itga8	3.12641	5.95e-05	0.000447909
3.96682	Rgs5	2.8723	7.28e-05	0.000538661
3.96462	6030408B16Rik	4.48106	7.35e-05	0.000543434
3.9634	Flnc	1.74358	7.39e-05	0.000545782
3.95374	Matn2	3.38482	7.69e-05	0.000566513
3.93948	Grem2	2.93844	8.17e-05	0.000599372
3.93096	Lpar4	1.79087	8.46e-05	0.000617856
3.91631	Fbxl7	1.57875	8.99e-05	0.000652513
3.90922	Vstm4	3.80058	9.26e-05	0.000670382
3.90607	Adam33	4.44148	9.38e-05	0.000678935
3.86047	Crispld1	2.62043	0.000113167	0.00080465
3.80062	Hpgd	2.19268	0.000144335	0.00101121
3.78611	Fam212a	1.62593	0.000153027	0.00106649
3.77182	Slc9a3r2	1.54942	0.000162059	0.00112482
3.7685	Rtn2	1.83072	0.000164233	0.00113821
3.75615	Nr2f1	1.79333	0.000172549	0.00118921
3.73815	Mmp3	4.30333	0.000185382	0.00126874
3.73737	Mme	2.3633	0.000185955	0.00127173
3.68941	Mylk	1.71864	0.000224774	0.00151278
3.66689	Hoxa5	2.85908	0.000245521	0.00163821
3.66595	Cyp26b1	2.14622	0.000246423	0.00164306
3.64576	Prr16	4.28464	0.000266598	0.00176557
3.64165	Olfml2b	3.55799	0.000270891	0.0017921
3.63173	Psd	3.10885	0.000281524	0.00185913
3.62989	Casp12	4.35491	0.00028354	0.00187178
3.62854	Pgm5	2.03067	0.000285027	0.00188027
3.62471	Mrap	4.67327	0.000289284	0.00190364
3.60262	Ch25h	4.87362	0.000315032	0.0020636
3.60191	Spry4	2.98221	0.000315882	0.00206844
3.58686	Rab31	1.98576	0.000334681	0.00218005
3.56439	Clec2d	4.02721	0.000364706	0.00235995
3.55927	Ednrb	1.63744	0.000371887	0.00240392
3.55266	Mitf	2.69213	0.000381356	0.00246342
3.54037	Hsd11b1	4.64385	0.000399561	0.00257121
3.53378	Plcb1	2.0128	0.000409665	0.00262987
3.51417	Tmem86a	1.5108	0.000441123	0.00281052
3.46755	Tmem100	1.98656	0.000525235	0.00327039
3.45467	Kif26b	2.41423	0.000550966	0.00341918
3.45385	Lama2	4.9474	0.000552643	0.0034273
3.44698	Gm15050	2.51837	0.0005669	0.00350522
3.43577	Dchs1	1.74738	0.00059088	0.0036366
3.42265	Igfbp6	3.44322	0.000620132	0.00380658
3.40458	Piezo2	2.88739	0.000662669	0.00404107
3.40178	Sncaip	2.99181	0.000669497	0.00407737
3.38513	Mef2c	1.51218	0.000711438	0.00431868
3.38073	Fmo1	4.09669	0.000722938	0.00438158
3.3373	H6pd	1.74292	0.000845966	0.00504668
3.32965	Man1a	1.7223	0.000869538	0.00516567
3.32816	C1s1	4.97526	0.000874206	0.00519009
3.32027	Adgra2	2.24699	0.000899318	0.00532223
3.31098	Lrrc17	4.31848	0.000929692	0.00547417
3.31011	Ror2	1.76277	0.00093258	0.00548771
3.26737	Mdfic	1.65042	0.00108551	0.00630803
3.25678	Lepr	4.08063	0.00112685	0.00653185
3.25538	Dio2	3.45101	0.00113242	0.00656211
3.21904	Fndc1	4.35631	0.0012862	0.0073821
3.20269	Rgs4	2.43089	0.00136149	0.00775215
3.18724	Svep1	3.95386	0.00143637	0.00814615
3.17715	Angptl1	3.32119	0.00148729	0.00840679
3.16499	Hoxa10	3.46308	0.00155088	0.00872388
3.15989	Inhbb	2.12384	0.00157827	0.0088459
3.15716	Bdnf	2.01556	0.00159316	0.00892132
3.14387	Robo2	1.61551	0.00166731	0.00928908
3.12741	Mfap5	4.13929	0.00176351	0.00976086
3.12241	Tgfb3	1.7418	0.00179378	0.00990485
3.1002	Lrrc32	3.24091	0.0019339	0.0106125
3.09093	Olfml1	3.75914	0.0019953	0.0109106
3.08906	Itih5	3.48648	0.0020079	0.0109702
3.08284	Gria2	2.18521	0.00205033	0.0111725
3.07913	Cd109	1.87805	0.00207604	0.0112961
3.07689	Ehbp1l1	1.7453	0.00209171	0.011375
3.07332	Cacna1c	2.81375	0.00211695	0.0114952
3.06505	Ldb2	2.49207	0.00217631	0.0117832
3.0644	Pde10a	2.20008	0.00218105	0.0118054
3.05182	Itga1	1.94033	0.00227458	0.0122547
3.04368	Map3k8	1.96764	0.00233705	0.0125622
3.04097	Fam198b	2.31467	0.00235818	0.0126685
3.02382	Ptgs2	1.76728	0.00249603	0.013336
2.98562	Col13a1	3.11017	0.00283007	0.0148651
2.96753	Dpt	6.11004	0.00300208	0.0156582
2.96181	Ecm1	1.61737	0.00305835	0.0159249
2.95968	Layn	3.04294	0.00307962	0.0160129
2.92763	A430106G13Rik	2.11286	0.00341555	0.0175495
2.90596	Cldn11	3.77991	0.00366134	0.0186785
2.89957	Fbln5	2.08818	0.00373675	0.0190216
2.88785	Tbc1d2b	2.00315	0.00387885	0.019659
2.84495	Fap	4.51888	0.0044419	0.0222131
2.83194	Igsf10	1.73452	0.00462669	0.0230358
2.80996	Pde1a	2.88635	0.00495476	0.0244148
2.80715	Tmem26	4.72233	0.00499826	0.0245902
2.78858	Stom	1.77459	0.005294	0.0259083
2.73804	Sema3d	2.29574	0.00618061	0.0296936
2.72487	Fgf10	2.39952	0.00643262	0.0307696
2.72119	Itgb8	1.55979	0.00650473	0.0310633
2.71756	Tbx18	4.25356	0.00657659	0.0313777
2.70668	Adamts12	2.96675	0.00679604	0.032276
2.70502	Frem1	2.91492	0.00683008	0.0324129
2.70446	Akr1b8	2.16518	0.00684146	0.0324421
2.69379	Tifa	1.76388	0.00706438	0.0333464
2.68758	Pgr	2.30391	0.0071971	0.0338991
2.66472	Ngf	2.89993	0.0077053	0.0359439
2.6637	Dnm1	1.79355	0.00772859	0.0360255
2.62809	C1ra	4.42722	0.00858666	0.0395993
2.62618	Adh1	4.27757	0.00863503	0.0398027
2.61978	Kazald1	1.90988	0.00879875	0.0404473
2.61821	Ccl11	5.50623	0.00883929	0.0406037
2.59963	Rgs7bp	4.1112	0.00933234	0.0424811
2.5992	Ptger3	3.40468	0.00934415	0.0425244
2.58756	Slc43a3	1.56274	0.00966594	0.0438817
2.55903	Col8a2	4.28089	0.0104964	0.0472261

## Sheet: DEG_Mesoderm
Mesoderm
scores	names	logfoldchanges	pvals	pvals_adj
22.7344	Peg3	2.17701	2.0461e-114	3.81312e-110
22.3285	Mdk	2.11119	1.95198e-110	1.81886e-106
21.6182	Twist1	3.21371	1.21174e-103	7.52733e-100
19.5895	Acta2	3.20464	1.9002e-85	7.08242e-82
19.005	Bambi	2.57692	1.55162e-80	4.81934e-77
18.8296	Slc38a4	2.56435	4.3186e-79	1.14973e-75
18.6101	Igf2r	2.19392	2.6604e-77	6.19739e-74
18.5326	Gpc3	1.87146	1.12779e-76	2.33527e-73
17.5158	Marcks	1.57333	1.0849e-68	1.55525e-65
17.0186	Igfbp4	1.95478	5.978e-65	6.18923e-62
16.8397	Vcan	2.37734	1.24767e-63	1.22377e-60
16.6412	Mest	2.2061	3.50444e-62	3.10994e-59
16.6324	Hmga2	1.76821	4.05679e-62	3.43647e-59
16.226	Cald1	1.5737	3.30198e-59	2.1977e-56
15.8366	Ranbp1	1.5514	1.7403e-56	1.01351e-53
15.7105	Myh10	2.00804	1.28258e-55	7.03003e-53
15.2746	Dlk1	1.76651	1.12959e-52	5.53976e-50
15.0446	Hand2	3.18675	3.74334e-51	1.70149e-48
15.032	Tnni1	4.39316	4.52945e-51	2.00978e-48
14.8914	Gata6	2.92983	3.74806e-50	1.5522e-47
14.6532	Mfap4	2.1258	1.28552e-48	4.88917e-46
14.5703	Nexn	3.59699	4.34183e-48	1.55604e-45
12.6256	Pcolce	1.76292	1.52545e-36	3.46686e-34
12.5153	Grb10	1.52827	6.15901e-36	1.33464e-33
12.3812	Sfrp1	1.92502	3.30175e-35	6.9922e-33
12.2687	Cdh2	2.27194	1.33435e-34	2.73264e-32
12.1653	Tagln	1.92087	4.75688e-34	9.13657e-32
11.5551	Unc5c	2.6196	6.96061e-31	1.12798e-28
11.5121	Dact3	2.41024	1.14693e-30	1.82686e-28
11.34	Rnd2	3.08031	8.31885e-30	1.25024e-27
11.246	Mpped2	2.05649	2.42471e-29	3.50286e-27
10.9692	Capn6	1.60286	5.37364e-28	7.10235e-26
10.7324	Lmnb1	1.60741	7.17078e-27	8.79176e-25
10.6034	Rbms3	1.81272	2.87372e-26	3.34717e-24
10.5974	Ccdc88a	1.53373	3.06528e-26	3.54811e-24
10.481	Des	3.19421	1.05638e-25	1.17884e-23
10.4463	Cgnl1	2.04259	1.52379e-25	1.69031e-23
10.2958	Gjc1	1.85878	7.36322e-25	7.88626e-23
10.2904	Dok4	2.52869	7.78154e-25	8.28668e-23
10.2809	Prtg	1.72504	8.5953e-25	9.04983e-23
10.1401	Meis1	2.11434	3.66592e-24	3.71294e-22
10.0555	Fbn2	1.89234	8.68955e-24	8.47846e-22
9.91751	Eno3	1.76217	3.4938e-23	3.2884e-21
9.87896	Hand1	4.32842	5.13626e-23	4.76215e-21
9.57901	Zdbf2	1.51838	9.79776e-22	8.37573e-20
9.26726	Bex2	1.5117	1.90994e-20	1.48927e-18
9.12285	Cthrc1	2.30622	7.31744e-20	5.4987e-18
9.06056	Lef1	2.311	1.29779e-19	9.35225e-18
8.99222	Mtap	1.69268	2.42289e-19	1.71034e-17
8.50061	Prrx2	1.83955	1.88602e-17	1.1677e-15
8.42155	Pclaf	2.38349	3.71542e-17	2.2408e-15
8.38202	Zeb1	1.5148	5.20253e-17	3.07792e-15
8.333	Emilin1	1.52073	7.88219e-17	4.60478e-15
8.20444	Myl9	2.01713	2.31677e-16	1.30439e-14
8.19159	Igdcc3	2.51694	2.57788e-16	1.44268e-14
8.1031	Msx1	2.15389	5.35772e-16	2.91098e-14
7.89543	5033428I22Rik	4.07851	2.89307e-15	1.44934e-13
7.79812	Pth1r	1.66812	6.28384e-15	3.04962e-13
7.75523	Vegfc	2.33449	8.81815e-15	4.18155e-13
7.73733	Asb4	3.39561	1.01529e-14	4.79012e-13
7.62189	Peg10	2.19032	2.49983e-14	1.13075e-12
7.52008	Tyms	1.74339	5.47421e-14	2.39477e-12
7.41261	Popdc2	4.51029	1.23838e-13	5.3176e-12
7.40638	Impa2	1.91016	1.29797e-13	5.56066e-12
7.3537	Rbpms2	2.19501	1.92789e-13	8.0376e-12
7.32183	Ube2c	1.5458	2.44606e-13	1.01075e-11
7.2332	Snai1	2.03562	4.71729e-13	1.89464e-11
7.13655	Bves	3.4801	9.57045e-13	3.75484e-11
7.09395	Birc5	1.86449	1.30337e-12	5.0815e-11
6.96932	Wnt2	5.06528	3.18473e-12	1.19418e-10
6.95324	Crabp1	1.87723	3.56983e-12	1.31999e-10
6.94828	Cenpa	1.56217	3.69776e-12	1.3592e-10
6.81952	Lix1	2.23533	9.13468e-12	3.19388e-10
6.46706	Dact1	1.63816	9.99276e-11	3.10375e-09
6.44332	Cttnbp2	3.16431	1.1689e-10	3.58283e-09
6.41258	Jam3	1.59823	1.43076e-10	4.3215e-09
6.36842	Spc24	1.56131	1.90984e-10	5.69469e-09
6.16884	Top2a	1.55347	6.87926e-10	1.93366e-08
6.04315	Dusp9	2.58231	1.5113e-09	4.07003e-08
5.98726	Gli3	1.76093	2.13399e-09	5.65244e-08
5.97695	Msx2	1.70925	2.27359e-09	5.98455e-08
5.96505	Pitx2	1.66591	2.44555e-09	6.4281e-08
5.95436	Fam212a	2.1115	2.61092e-09	6.80519e-08
5.92373	Nrp1	1.5175	3.14713e-09	8.13452e-08
5.8067	Cntln	1.91661	6.37149e-09	1.57688e-07
5.71878	Mki67	1.95836	1.07292e-08	2.56018e-07
5.70285	Tbx2	1.5285	1.17817e-08	2.797e-07
5.68288	Zfpm1	1.97565	1.32447e-08	3.10866e-07
5.65595	Pitx1	2.51923	1.54984e-08	3.58794e-07
5.65086	Fjx1	1.7397	1.59643e-08	3.68206e-07
5.63331	Rrm2	1.76334	1.76783e-08	4.05729e-07
5.63127	Tnnt2	4.47423	1.78884e-08	4.10047e-07
5.62092	Suv39h1	1.87747	1.89942e-08	4.33793e-07
5.50892	Gnb4	1.54077	3.61034e-08	7.90627e-07
5.47867	Cdca3	1.57475	4.2853e-08	9.25386e-07
5.45072	Cenph	1.59089	5.01657e-08	1.07335e-06
5.34701	Hapln1	4.32865	8.94211e-08	1.83127e-06
5.34163	Prss35	2.29618	9.21136e-08	1.88227e-06
5.3028	Pcdh18	1.53608	1.14039e-07	2.27297e-06
5.29334	Smarcd3	2.30924	1.20101e-07	2.37854e-06
5.29212	Clmp	1.72161	1.20907e-07	2.39196e-06
5.26775	Tro	1.50125	1.38107e-07	2.72356e-06
5.23249	Ppp1r14a	1.7919	1.67245e-07	3.26023e-06
5.22623	Snai2	2.1566	1.73e-07	3.35487e-06
5.21648	Knstrn	1.65585	1.8235e-07	3.51425e-06
5.2103	Ccnb2	1.54237	1.8854e-07	3.62603e-06
5.2011	Cdo1	1.59898	1.98112e-07	3.80228e-06
5.18411	Fndc3c1	2.61574	2.17051e-07	4.12751e-06
5.16372	Hist1h1b	1.7423	2.42085e-07	4.56167e-06
5.10961	Efnb3	1.75463	3.22828e-07	5.96255e-06
5.03993	Bcl11a	1.73165	4.65698e-07	8.45058e-06
5.03947	Gamt	2.25466	4.66825e-07	8.46279e-06
5.02438	Itga9	2.29312	5.05056e-07	9.06766e-06
5.00471	Myl4	4.22878	5.59452e-07	9.90118e-06
4.99109	Gucy1b1	1.99135	6.00392e-07	1.05456e-05
4.96872	Rps6ka6	1.93748	6.73948e-07	1.1749e-05
4.96167	Adam19	1.89833	6.98913e-07	1.21615e-05
4.92702	Brca2	1.59827	8.34933e-07	1.43144e-05
4.92026	Tmem119	2.03175	8.64301e-07	1.47501e-05
4.91987	Adgra2	2.54242	8.66005e-07	1.47657e-05
4.88345	Ccna2	1.74438	1.04243e-06	1.74701e-05
4.74	Cdh3	1.85506	2.13713e-06	3.40698e-05
4.70558	Hs6st2	2.14446	2.53146e-06	3.98112e-05
4.6936	Alx1	3.30346	2.68442e-06	4.20393e-05
4.61947	Myl7	3.05334	3.84718e-06	5.84319e-05
4.6122	Actc1	3.07091	3.98422e-06	6.02189e-05
4.57516	Rgs5	2.53037	4.75862e-06	7.08319e-05
4.47919	Rarb	1.80868	7.49254e-06	0.000107491
4.4389	Rarres2	1.68888	9.04202e-06	0.000127464
4.43513	Pdgfrb	1.50384	9.20155e-06	0.000129517
4.4175	2021-09-06	1.67042	9.98483e-06	0.000138967
4.41551	Pdlim3	2.33081	1.00773e-05	0.000140045
4.39212	Synpo2	3.9438	1.12252e-05	0.000154957
4.29266	Rcsd1	1.8957	1.76543e-05	0.000233834
4.28151	Twist2	2.02946	1.85631e-05	0.000244655
4.28022	Ttn	5.35604	1.86709e-05	0.000245902
4.18021	Dcbld2	1.60931	2.91235e-05	0.000366968
4.15633	Scube1	1.59128	3.23404e-05	0.000402871
4.10308	Aurkb	1.56233	4.07683e-05	0.000496898
4.10024	Ramp2	1.73773	4.1272e-05	0.00050271
4.03757	Lsp1	1.77868	5.40081e-05	0.000642307
4.01711	Tgfb1	1.51741	5.8917e-05	0.000691857
4.00866	Has2	1.93532	6.10642e-05	0.000713027
4.0047	Sox6	1.57867	6.20973e-05	0.000723279
3.99193	Nhsl2	2.43548	6.55371e-05	0.000760018
3.97705	Dkk1	3.13663	6.97742e-05	0.000804649
3.95068	Cnn1	2.04493	7.79297e-05	0.000886088
3.92654	Mef2c	1.77223	8.61767e-05	0.00097156
3.88941	Fign	1.58553	0.00010049	0.00111805
3.88857	Gm34030	2.77208	0.000100837	0.00112088
3.86508	Mab21l2	1.83999	0.000111053	0.001221
3.84932	Csrp3	5.14221	0.000118446	0.00129464
3.77816	Dock11	1.84252	0.000157994	0.00167962
3.74623	Sh3bgr	2.13633	0.000179511	0.00189325
3.69151	Crispld1	1.85537	0.000222927	0.00228142
3.68416	Tmod1	2.36833	0.000229454	0.00233795
3.65891	Fignl2	1.58374	0.000253288	0.00255564
3.6167	Dchs1	1.55646	0.000298381	0.00296289
3.60479	Pgm5	1.99813	0.000312411	0.00309192
3.60039	Rad51ap1	1.74198	0.000317738	0.00313964
3.59733	Tac2	2.64101	0.0003215	0.00317177
3.58128	P3h2	2.03513	0.000341909	0.00335358
3.57871	Carmn	1.51957	0.000345297	0.00337793
3.57026	Hsd11b2	3.20094	0.000356625	0.00348144
3.55292	Lmo2	2.02705	0.000380985	0.00368642
3.541	Kif26b	2.03579	0.000398612	0.00383705
3.47191	2610318N02Rik	1.71744	0.000516773	0.00487871
3.46823	Gata4	2.68802	0.000523899	0.00493592
3.46369	Alx3	4.8828	0.000532815	0.00500733
3.45588	C530008M17Rik	1.6839	0.00054849	0.00513909
3.44288	B4galt6	1.54962	0.000575557	0.00537378
3.40756	Prkce	1.93597	0.000655461	0.00601509
3.39473	Etfbkmt	1.69672	0.000686958	0.00626022
3.39404	Prdm6	1.74179	0.0006887	0.00627303
3.3751	Ror2	1.58394	0.000737897	0.00666576
3.35913	Arhgdib	1.57427	0.000781887	0.0070189
3.34795	2610528A11Rik	2.3303	0.000814115	0.00728715
3.31357	St3gal5	1.86715	0.000921132	0.00808583
3.28707	Plk1	1.67488	0.00101234	0.00879127
3.24909	Foxf1	2.44095	0.00115774	0.00988805
3.24304	Hotairm1	1.81466	0.00118259	0.010068
3.19033	Jcad	1.57751	0.00142111	0.0118709
3.16548	Sphkap	3.02437	0.00154825	0.0127782
3.12257	Mtus2	2.35557	0.00179281	0.0145138
3.10228	Fry	1.50999	0.00192035	0.0153595
3.07855	Peg12	1.71663	0.0020801	0.0164536
3.05958	1010001N08Rik	3.44836	0.00221651	0.0173777
3.02121	Mecom	1.73722	0.00251768	0.0194687
3.00318	Cd248	2.38274	0.00267174	0.0204479
2.9361	Kif2c	1.61246	0.00332364	0.0246182
2.90784	Mical1	1.74201	0.00363929	0.0266805
2.89492	Kif20a	1.65259	0.0037926	0.0276315
2.87952	Tk1	1.71208	0.0039828	0.0288471
2.85868	Ska1	2.13818	0.00425401	0.0305738
2.81074	Nup62cl	1.78415	0.00494283	0.0347734
2.789	Gata5	4.91547	0.00528715	0.0368479
2.74217	Fhod3	1.99955	0.00610344	0.0417561
2.71551	B3gnt5	1.94702	0.00661737	0.0446978
2.70332	Ppp1r14c	3.21416	0.00686507	0.0461868
2.67357	Crb2	2.77697	0.00750476	0.0498605

## Sheet: DEG_ES_cells
ES Cells
scores	names	logfoldchanges	pvals	pvals_adj
27.978	Dppa5a	9.94468	3.00701e-172	5.60386e-168
26.7842	Mkrn1	4.34116	4.93086e-158	4.59458e-154
26.2454	Hsp90aa1	2.57257	8.07412e-152	5.01564e-148
25.0801	Pou5f1	7.5243	8.19156e-139	3.05316e-135
24.3726	Trap1a	6.5522	3.33808e-131	1.03681e-127
24.1684	Gpx4	2.35665	4.78604e-129	1.27418e-125
23.6522	Sox2	4.55875	1.12137e-123	2.61223e-120
23.5644	Pmm1	3.17178	8.93475e-123	1.85009e-119
22.921	Fabp3	5.08193	2.87079e-116	4.86364e-113
22.5806	Klf2	3.82134	6.72191e-113	1.04391e-109
22.5265	Upp1	6.54903	2.28111e-112	3.27006e-109
21.8787	Zfp42	9.05507	4.14498e-106	4.82786e-103
21.3552	Hat1	3.04054	3.49169e-101	3.82772e-98
21.2539	Bex1	2.79892	3.03107e-100	3.13816e-97
21.0154	Slc2a3	2.781	4.74317e-98	4.41969e-95
20.6825	Cox5a	1.78127	4.97593e-95	4.0318e-92
20.6523	Ube2s	2.30086	9.30849e-95	7.22804e-92
20.5415	Utf1	8.57394	9.17014e-94	6.57287e-91
19.9739	Atp5b	1.54285	9.29625e-89	5.58854e-86
19.9334	Ran	1.76374	2.0885e-88	1.17943e-85
19.7651	Rif1	2.96367	5.94678e-87	3.25954e-84
19.6671	Rbmxl2	9.09709	4.12493e-86	2.19635e-83
19.5543	Fxyd6	3.16632	3.79076e-85	1.90931e-82
19.3958	Tdgf1	8.1282	8.36615e-84	4.10294e-81
18.9625	Nanog	9.10236	3.47919e-80	1.54377e-77
18.9439	Fkbp3	2.01274	4.9593e-80	2.14934e-77
18.9255	Gsta4	2.90019	7.02852e-80	2.9769e-77
18.8079	Ldhb	2.3259	6.50884e-79	2.63693e-76
18.5854	Dkc1	3.08635	4.21732e-77	1.60396e-74
18.5843	Spp1	5.53087	4.30788e-77	1.60563e-74
18.2552	Chchd10	2.17713	1.88152e-74	6.49335e-72
18.2341	Ash2l	2.70625	2.76969e-74	9.38471e-72
18.0687	Ifitm1	3.74675	5.61792e-73	1.83676e-70
17.8964	Asns	2.83456	1.25698e-71	3.97034e-69
17.8916	Eif2s2	1.64133	1.37187e-71	4.26102e-69
17.8861	Mtf2	2.80259	1.51416e-71	4.62589e-69
17.8849	Mybl2	6.38843	1.54544e-71	4.64531e-69
17.8615	C1qbp	1.85591	2.3526e-71	6.95923e-69
17.8082	Slc25a5	1.93389	6.10038e-71	1.77635e-68
17.7899	Suz12	2.42218	8.4656e-71	2.42715e-68
17.7711	Terf1	3.30087	1.18337e-70	3.34142e-68
17.7638	Rcc2	2.38734	1.34735e-70	3.74763e-68
17.4887	Hspb1	2.33385	1.74793e-68	4.79035e-66
17.3907	Spc24	3.61409	9.69931e-68	2.54586e-65
17.1607	Ooep	6.82517	5.22828e-66	1.33471e-63
17.1069	Fbxo15	8.20198	1.31775e-65	3.31859e-63
17.1017	Dhx16	3.62185	1.44042e-65	3.57915e-63
17.0586	Jade1	2.63854	3.01719e-65	7.30237e-63
16.9417	Tdh	9.09797	2.21494e-64	5.29201e-62
16.8967	Dctpp1	2.22603	4.76165e-64	1.10923e-61
16.7658	Hmgb2	2.17595	4.34011e-63	9.74486e-61
16.7022	Mt2	2.60905	1.26261e-62	2.80118e-60
16.6838	Mylpf	6.52596	1.71992e-62	3.77087e-60
16.6314	Glud1	2.60303	4.12919e-62	8.94787e-60
16.6195	Lima1	2.74955	5.03826e-62	1.07923e-59
16.3279	Mrpl15	2.02488	6.24911e-60	1.25224e-57
16.1995	Esco2	3.88289	5.08341e-59	9.97204e-57
15.9233	Polr2e	1.68731	4.37048e-57	8.39673e-55
15.6392	L1td1	7.30956	3.93508e-55	7.48307e-53
15.5465	Mta3	2.66021	1.68126e-54	3.16484e-52
15.5008	Nasp	2.09322	3.42657e-54	6.26054e-52
15.4484	Hells	3.2123	7.73568e-54	1.38617e-51
15.3139	Smc2	2.29959	6.17074e-53	1.07475e-50
15.2922	Alpl	5.2422	8.61884e-53	1.47358e-50
15.279	Cacybp	1.73573	1.05537e-52	1.78799e-50
15.2435	Impa2	3.55564	1.81859e-52	3.05327e-50
15.2202	Rest	2.01677	2.59883e-52	4.32427e-50
15.2004	Sgol2a	4.23062	3.51463e-52	5.79633e-50
15.1066	Rbpms2	4.04374	1.46617e-51	2.39681e-49
15.0964	Cenpv	3.35782	1.71004e-51	2.77116e-49
14.9745	Exosc5	2.64071	1.07774e-50	1.68779e-48
14.9409	Ube2c	3.18858	1.78498e-50	2.77207e-48
14.8748	Mcm3	2.77921	4.80359e-50	7.34549e-48
14.8747	Rhox5	6.09967	4.8087e-50	7.34549e-48
14.6849	AC158554.1	7.86287	8.06058e-49	1.1922e-46
14.5341	Top2a	3.18928	7.36769e-48	1.05619e-45
14.1941	Nhp2	1.87115	9.97166e-46	1.37653e-43
14.141	Ube2a	2.38727	2.12291e-45	2.90902e-43
14.1055	Ddx39	2.63327	3.51535e-45	4.7131e-43
14.0087	Ccnb1	3.47549	1.37946e-44	1.82324e-42
14.0073	Sall4	3.83423	1.40629e-44	1.8456e-42
13.9863	Dnmt3l	8.09721	1.89003e-44	2.46311e-42
13.9387	Rfc5	2.98126	3.68478e-44	4.73584e-42
13.9179	Mcm7	2.39726	4.93043e-44	6.25058e-42
13.8768	Rdm1	2.61882	8.7531e-44	1.10218e-41
13.8521	Selenoh	1.50925	1.23482e-43	1.54443e-41
13.8251	Cdca8	2.72518	1.79945e-43	2.23564e-41
13.823	Bub1	3.68158	1.85259e-43	2.27183e-41
13.823	Mphosph8	1.85525	1.85296e-43	2.27183e-41
13.7985	Triml2	8.23815	2.60282e-43	3.17034e-41
13.7512	Klf5	3.01503	5.0068e-43	5.9812e-41
13.7441	Nudt4	2.00223	5.52807e-43	6.56185e-41
13.7258	Cenpf	3.12814	7.11238e-43	8.38901e-41
13.7127	Fbl	1.71805	8.5284e-43	9.99593e-41
13.7078	Kif20b	3.20654	9.11545e-43	1.06172e-40
13.6617	Trp53	1.74596	1.71888e-42	1.98963e-40
13.6392	Pop5	2.19409	2.34196e-42	2.6776e-40
13.6155	Lyar	2.05507	3.24008e-42	3.68184e-40
13.5988	Cyc1	1.72027	4.07079e-42	4.59777e-40
13.521	Birc5	2.82677	1.17585e-41	1.31217e-39
13.4581	Msh6	2.84774	2.76087e-41	3.06259e-39
13.4204	Usp7	2.37838	4.5915e-41	4.97484e-39
13.3918	Cul4b	2.09154	6.75217e-41	7.27361e-39
13.3828	Hacd2	1.91198	7.61791e-41	8.11242e-39
13.2998	Eif2s1	1.58476	2.31987e-40	2.42882e-38
13.2806	Rnf17	7.99544	3.00103e-40	3.10707e-38
13.2589	Nop58	1.78941	4.00967e-40	4.10573e-38
13.2059	Mrpl42	1.56283	8.11743e-40	8.13468e-38
13.2058	Tipin	2.03154	8.11896e-40	8.13468e-38
13.1124	Zfp990	4.60835	2.79602e-39	2.75696e-37
13.1116	Cks2	1.93231	2.82506e-39	2.77094e-37
13.062	Eef1e1	1.89017	5.43082e-39	5.27129e-37
13.0199	Avpi1	2.27541	9.42888e-39	9.10449e-37
12.8671	Jarid2	1.77261	6.89079e-38	6.45311e-36
12.8206	Syngr1	2.13915	1.25739e-37	1.15432e-35
12.8169	Apobec3	3.77798	1.31867e-37	1.20465e-35
12.8049	1190007I07Rik	3.05162	1.53832e-37	1.39844e-35
12.7266	Alg13	2.9797	4.2101e-37	3.79031e-35
12.7084	Ahsa1	1.90764	5.31371e-37	4.76088e-35
12.6304	Zfp979	5.70255	1.43477e-36	1.24945e-34
12.6111	Hspa4	1.55385	1.83306e-36	1.58152e-34
12.5985	Ube2t	2.96623	2.1529e-36	1.84892e-34
12.584	Ccdc58	1.55063	2.58582e-36	2.20042e-34
12.5572	AU018091	7.55341	3.62997e-36	3.07491e-34
12.5399	Trim28	1.6354	4.51604e-36	3.79103e-34
12.523	Parp1	1.84003	5.58556e-36	4.64699e-34
12.5224	Dut	1.9381	5.62885e-36	4.66219e-34
12.4619	Stmn1	1.51079	1.20423e-35	9.93007e-34
12.4416	Hmmr	3.50991	1.55449e-35	1.27059e-33
12.4396	Nop56	1.92409	1.59295e-35	1.29634e-33
12.4368	Npm3	1.90192	1.65021e-35	1.3371e-33
12.4185	Cenpa	2.61528	2.073e-35	1.66519e-33
12.4098	Lsm2	1.67615	2.3116e-35	1.84098e-33
12.4084	Cdca3	3.18177	2.35268e-35	1.86573e-33
12.4019	Mcm6	2.62102	2.55328e-35	2.00772e-33
12.3409	Actl6a	1.8586	5.45379e-35	4.18259e-33
12.3239	Tet1	2.37994	6.73604e-35	5.12379e-33
12.3125	Prc1	3.08426	7.75989e-35	5.87859e-33
12.2919	Ass1	1.83552	1.00167e-34	7.52706e-33
12.2877	Sycp3	6.76587	1.05513e-34	7.89692e-33
12.2838	Supt16	1.58199	1.10614e-34	8.24564e-33
12.282	Rpl39l	6.66579	1.13137e-34	8.40007e-33
12.2248	Tdrd12	10.1407	2.29142e-34	1.68122e-32
12.0498	Nup43	2.2125	1.94401e-33	1.38277e-31
12.0123	Twf2	2.6441	3.06073e-33	2.1606e-31
11.9867	Dppa4	8.2447	4.17173e-33	2.91178e-31
11.9245	Smc4	1.77861	8.81685e-33	6.06313e-31
11.9106	Got1	1.94653	1.04181e-32	7.11176e-31
11.8967	Vangl1	3.34951	1.2314e-32	8.37532e-31
11.8549	Usp48	2.06478	2.02869e-32	1.36981e-30
11.8545	Slc25a13	2.79827	2.03976e-32	1.37231e-30
11.8354	Anln	3.68254	2.56187e-32	1.71738e-30
11.8208	Fbxo5	3.44178	3.04812e-32	2.02152e-30
11.8137	Gart	2.47177	3.31668e-32	2.19183e-30
11.8125	Acp6	2.3776	3.36481e-32	2.21578e-30
11.8055	Tfap2c	5.49632	3.65549e-32	2.39872e-30
11.8021	Syce2	1.68981	3.80843e-32	2.49031e-30
11.7553	Lactb2	2.59369	6.63211e-32	4.29152e-30
11.7179	Trim71	2.72642	1.03246e-31	6.65774e-30
11.7073	Pim1	1.59636	1.16979e-31	7.51731e-30
11.7033	Cib1	2.07319	1.22612e-31	7.85224e-30
11.6633	Gnpnat1	2.37424	1.96303e-31	1.24857e-29
11.6551	Mnd1	3.70746	2.16128e-31	1.36999e-29
11.6355	Lig1	2.26522	2.71965e-31	1.71227e-29
11.5952	Gmnn	1.80156	4.35913e-31	2.73524e-29
11.589	Dppa3	8.79921	4.68397e-31	2.92921e-29
11.5745	Dbf4	2.53243	5.55129e-31	3.44846e-29
11.5723	Ung	2.43053	5.69608e-31	3.52665e-29
11.5614	Mcm5	2.9765	6.46637e-31	3.97713e-29
11.5512	Cenpw	2.11624	7.27575e-31	4.43181e-29
11.5512	Prps1	3.56245	7.27695e-31	4.43181e-29
11.5473	H2afx	1.68314	7.61636e-31	4.6234e-29
11.5377	Ccnb2	3.17829	8.51754e-31	5.15367e-29
11.5351	Mrps28	1.72714	8.77378e-31	5.29153e-29
11.5125	Zfp428	2.021	1.14132e-30	6.81717e-29
11.5026	Gdf3	9.02835	1.28037e-30	7.59901e-29
11.439	Zfp985	5.6017	2.66808e-30	1.56853e-28
11.4159	Hormad1	10.0343	3.482e-30	2.03418e-28
11.397	Mdm4	1.79731	4.32853e-30	2.51297e-28
11.3744	Kif23	3.32939	5.60678e-30	3.23492e-28
11.3554	Baz2a	2.00928	6.9724e-30	3.98582e-28
11.3506	Cisd1	1.5626	7.3649e-30	4.19732e-28
11.3007	Rnf138	1.71937	1.30117e-29	7.34804e-28
11.2894	Rad50	1.80299	1.48094e-29	8.31288e-28
11.2721	Morc1	8.00837	1.80216e-29	1.00856e-27
11.251	Msh2	1.91802	2.28942e-29	1.2736e-27
11.1974	Gfer	1.61722	4.19672e-29	2.32768e-27
11.1946	Cdc20	2.85412	4.33316e-29	2.38914e-27
11.1378	Cenpm	3.36235	8.20823e-29	4.45973e-27
11.1246	Gpn3	1.92962	9.5239e-29	5.14456e-27
11.0659	Tyms	2.37347	1.83685e-28	9.83663e-27
11.0487	Exosc8	1.60478	2.22389e-28	1.18413e-26
11.0452	Aire	4.81583	2.31168e-28	1.22736e-26
11.0281	Thoc6	2.07333	2.79691e-28	1.47658e-26
10.9828	Dcaf4	2.77044	4.6252e-28	2.42121e-26
10.9819	Rnaseh2b	2.3384	4.67213e-28	2.43893e-26
10.9796	Cox18	1.95677	4.79154e-28	2.49428e-26
10.9176	Cdc5l	1.57963	9.4972e-28	4.91639e-26
10.9173	Carnmt1	1.54092	9.52555e-28	4.9174e-26
10.9094	Cox6b2	1.61382	1.0398e-27	5.35297e-26
10.8799	Ruvbl1	1.64494	1.43743e-27	7.31909e-26
10.8793	Ddt	1.53565	1.44712e-27	7.3284e-26
10.8711	Gar1	1.67048	1.58314e-27	7.99551e-26
10.8657	Atad2	2.16796	1.67992e-27	8.46133e-26
10.8591	Rae1	1.57227	1.80495e-27	9.04219e-26
10.6823	Dazl	8.59084	1.23129e-26	6.03853e-25
10.66	Mcm2	2.58778	1.56648e-26	7.66219e-25
10.6181	Lap3	1.52056	2.45482e-26	1.18518e-24
10.6141	Topbp1	1.87399	2.56196e-26	1.23372e-24
10.5627	Trp53inp1	1.70875	4.43714e-26	2.12572e-24
10.5368	Mthfd1	2.95092	5.84826e-26	2.78742e-24
10.5177	Gjb3	2.4872	7.16073e-26	3.39561e-24
10.5131	Gnpda1	3.05004	7.51673e-26	3.54852e-24
10.4205	Idh3a	1.84895	1.99977e-25	9.36377e-24
10.4172	Etv5	2.70127	2.07049e-25	9.67059e-24
10.3905	Mrps31	1.76962	2.73792e-25	1.26297e-23
10.3824	Cdk1	2.05489	2.98073e-25	1.37158e-23
10.373	Nfyb	1.5055	3.2897e-25	1.51002e-23
10.3528	Rrm2	2.79411	4.06484e-25	1.84762e-23
10.3167	Hspa14	1.59971	5.92177e-25	2.67211e-23
10.3077	Rrp9	2.57945	6.50357e-25	2.92755e-23
10.2915	Bcat1	2.52087	7.69636e-25	3.43955e-23
10.2542	Cth	3.88224	1.13289e-24	4.97935e-23
10.2236	Srm	1.66787	1.55527e-24	6.77195e-23
10.2112	Dlgap5	3.3473	1.76581e-24	7.65293e-23
10.2031	Phc1	2.83362	1.92133e-24	8.30764e-23
10.1751	Tex19.1	8.17851	2.56249e-24	1.10034e-22
10.1719	Nid2	2.49363	2.64594e-24	1.13356e-22
10.1689	Pdcd2	1.69505	2.72928e-24	1.16658e-22
10.1556	Mrto4	1.61573	3.12942e-24	1.33455e-22
10.1356	Tfcp2l1	3.42032	3.83933e-24	1.62613e-22
10.1296	Uchl3	1.79866	4.08408e-24	1.72222e-22
10.1296	Ranbp3	2.2553	4.08467e-24	1.72222e-22
10.0823	Hspbap1	3.1618	6.61854e-24	2.76554e-22
10.0658	Rrp15	1.88384	7.82223e-24	3.25391e-22
10.0443	Smagp	2.7462	9.73741e-24	4.02364e-22
9.97574	Nol11	1.72883	1.94638e-23	7.97203e-22
9.96691	Dst	1.79158	2.12745e-23	8.67552e-22
9.96199	Snrnp40	1.57345	2.23533e-23	9.09554e-22
9.95131	Utp14a	1.69639	2.48889e-23	1.00832e-21
9.94051	Lmnb1	1.67862	2.77407e-23	1.12142e-21
9.92266	Wdr43	1.81775	3.31807e-23	1.33843e-21
9.90495	Agtrap	2.31754	3.96185e-23	1.59123e-21
9.90144	Fbxo22	2.11228	4.1032e-23	1.64093e-21
9.88551	Qtrt1	2.43889	4.81117e-23	1.90768e-21
9.86082	Zfp992	3.19003	6.15446e-23	2.42483e-21
9.85689	Nfatc2ip	4.07358	6.40025e-23	2.51105e-21
9.81839	Tcof1	2.04889	9.38301e-23	3.67357e-21
9.78791	Nme4	1.69387	1.26887e-22	4.947e-21
9.77947	Kank3	2.5919	1.37938e-22	5.36663e-21
9.74	Klhl13	2.55312	2.03558e-22	7.88672e-21
9.73307	Dppa2	7.18548	2.17907e-22	8.42514e-21
9.72916	Ubxn2a	2.30822	2.26465e-22	8.70187e-21
9.67926	Ccna2	2.61554	3.69382e-22	1.41062e-20
9.6419	Emc8	1.6612	5.31934e-22	2.01897e-20
9.62419	Echdc2	2.50742	6.32021e-22	2.39077e-20
9.62412	Tfrc	1.53162	6.32459e-22	2.39077e-20
9.60987	Psmg1	1.55408	7.26391e-22	2.73475e-20
9.60201	Spc25	2.6769	7.84024e-22	2.94578e-20
9.57268	Rad51	3.15415	1.04165e-21	3.88242e-20
9.53719	Ppp5c	1.78138	1.4675e-21	5.42624e-20
9.51862	Aqp3	4.30255	1.75503e-21	6.43835e-20
9.51524	Eed	1.60897	1.81298e-21	6.63786e-20
9.49385	Ptdss2	1.54893	2.22652e-21	8.13596e-20
9.4666	Abce1	1.50188	2.89113e-21	1.04823e-19
9.44099	Ppat	2.05931	3.69267e-21	1.33365e-19
9.4061	Rfc4	1.50502	5.14893e-21	1.85601e-19
9.38102	Mis18bp1	3.02907	6.5336e-21	2.34605e-19
9.34717	Chchd4	1.69269	9.00245e-21	3.20783e-19
9.33745	Shmt1	3.21538	9.86797e-21	3.50953e-19
9.32399	Nolc1	1.59793	1.12047e-20	3.97736e-19
9.28498	Fdps	1.73388	1.61741e-20	5.68719e-19
9.26523	Fancm	3.14329	1.94657e-20	6.79695e-19
9.26215	Ppan	1.61712	2.00352e-20	6.97899e-19
9.25114	Plekhf2	1.94089	2.22113e-20	7.7082e-19
9.24833	Nup37	1.87916	2.28023e-20	7.89859e-19
9.21942	Wdr18	1.5822	2.98703e-20	1.03086e-18
9.18121	Gtsf1l	8.93567	4.26273e-20	1.45762e-18
9.16237	Hsf2bp	7.82505	5.07677e-20	1.7328e-18
9.11942	Slc29a1	3.26536	7.55294e-20	2.54073e-18
9.119	Tpx2	2.38239	7.58179e-20	2.54584e-18
9.11548	Nmd3	1.55657	7.83196e-20	2.6204e-18
9.07978	Gjc1	1.85554	1.08795e-19	3.58216e-18
9.07208	Cbx7	3.53675	1.1676e-19	3.83089e-18
9.06015	Etfb	1.55249	1.30276e-19	4.25189e-18
9.05324	Setx	2.10183	1.38793e-19	4.52194e-18
9.04586	2021-09-01	3.62797	1.48498e-19	4.81289e-18
9.00397	Mki67	2.4554	2.17707e-19	6.9831e-18
8.98794	Anapc10	1.90428	2.51913e-19	8.05257e-18
8.98567	Pycard	2.24135	2.57157e-19	8.20614e-18
8.98442	Tomm70a	1.50165	2.60106e-19	8.28605e-18
8.98084	Calcoco2	8.99522	2.68702e-19	8.54528e-18
8.9754	Stra8	8.9085	2.82325e-19	8.96323e-18
8.9693	Wdr76	3.21513	2.98401e-19	9.45749e-18
8.96476	Wdr75	1.85504	3.10968e-19	9.83904e-18
8.95112	Pmf1	1.99642	3.5189e-19	1.10962e-17
8.94515	Mybbp1a	1.59999	3.71441e-19	1.16144e-17
8.93744	Coprs	2.12786	3.98279e-19	1.24327e-17
8.90886	Rangrf	2.17063	5.15591e-19	1.59346e-17
8.80273	Gm26917	1.55069	1.33528e-18	4.06607e-17
8.79689	Apoc1	4.26236	1.40663e-18	4.26937e-17
8.78982	2410141K09Rik	9.81755	1.49799e-18	4.5319e-17
8.7856	Gcat	2.29518	1.55527e-18	4.69758e-17
8.77317	Farsa	1.59258	1.73713e-18	5.22992e-17
8.76526	Lncenc1	8.17307	1.8635e-18	5.59392e-17
8.76504	Ckap2	1.58197	1.86704e-18	5.59392e-17
8.73146	Akr1b3	1.79962	2.51403e-18	7.49623e-17
8.72632	Hmbs	1.52595	2.63098e-18	7.80749e-17
8.7072	Nusap1	2.88883	3.11481e-18	9.2139e-17
8.68531	Lypla1	2.19183	3.77703e-18	1.11023e-16
8.65807	Rangap1	1.72175	4.79817e-18	1.39935e-16
8.65069	Wdr12	1.71367	5.11889e-18	1.49056e-16
8.64623	Gtf2h1	1.73307	5.32285e-18	1.54753e-16
8.63972	Mageb16	7.23609	5.63513e-18	1.63577e-16
8.62744	Car2	1.7064	6.27418e-18	1.81844e-16
8.60752	Incenp	2.61431	7.46588e-18	2.15712e-16
8.59993	Cenph	2.344	7.97683e-18	2.29762e-16
8.5888	Rpa2	1.66146	8.78844e-18	2.52749e-16
8.57392	Mreg	5.43807	1.00019e-17	2.87203e-16
8.56891	Ehd1	1.53051	1.04472e-17	2.99068e-16
8.53451	Cdca2	3.23107	1.40747e-17	3.97419e-16
8.53092	Cenpe	2.30113	1.45185e-17	4.09331e-16
8.48918	Usp28	2.80675	2.08107e-17	5.79714e-16
8.44291	Senp3	1.93617	3.09525e-17	8.55832e-16
8.42204	Cndp2	2.10888	3.69985e-17	1.01998e-15
8.4214	Mcm4	1.92179	3.72015e-17	1.02406e-15
8.40724	Kif22	2.78976	4.19784e-17	1.14877e-15
8.39996	Nodal	5.01694	4.46647e-17	1.22048e-15
8.37445	Ccdc43	1.85482	5.54814e-17	1.50065e-15
8.36626	Dnph1	2.63119	5.94761e-17	1.60405e-15
8.35696	Rpp21	1.58296	6.43575e-17	1.72323e-15
8.35349	Bub1b	2.88644	6.62731e-17	1.77197e-15
8.34409	Acly	1.5691	7.17644e-17	1.90513e-15
8.33677	Otx2	1.96665	7.63497e-17	2.02397e-15
8.3313	Eif2b3	1.82344	7.99626e-17	2.11674e-15
8.32647	Rcl1	2.16407	8.3292e-17	2.19863e-15
8.30297	Diaph1	1.77428	1.0154e-16	2.66897e-15
8.29659	4930447C04Rik	4.06853	1.07145e-16	2.80837e-15
8.27888	Ftsj3	1.80402	1.24342e-16	3.24089e-15
8.24804	Tacc3	2.20541	1.61007e-16	4.17901e-15
8.24766	Zc3hav1	3.36924	1.61526e-16	4.18664e-15
8.23394	Tma16	1.58268	1.81155e-16	4.66945e-15
8.22334	Ncapd2	2.58433	1.97914e-16	5.08736e-15
8.21479	Amt	2.85561	2.12535e-16	5.42577e-15
8.14372	Aaas	1.70348	3.83309e-16	9.70564e-15
8.13905	Zbtb44	1.78742	3.98396e-16	1.00639e-14
8.13839	Odf2	1.70525	4.00558e-16	1.01012e-14
8.1096	Gstp2	6.51116	5.07875e-16	1.27386e-14
8.10712	Sgk1	1.78273	5.18341e-16	1.29836e-14
8.09958	Nol8	1.8217	5.51484e-16	1.37768e-14
8.07017	Pdlim1	2.28006	7.01979e-16	1.73964e-14
8.06546	Elavl2	3.02421	7.29617e-16	1.80573e-14
8.05715	Xrcc5	2.14373	7.80927e-16	1.9276e-14
8.0561	Cecr2	2.11573	7.87689e-16	1.94141e-14
8.05596	Zmym1	2.52119	7.88608e-16	1.94141e-14
8.04689	Etl4	2.12991	8.49222e-16	2.08788e-14
8.02605	Mad2l1	2.10632	1.00662e-15	2.46835e-14
8.01962	Ect2	2.87339	1.0607e-15	2.59413e-14
8.00156	Rec114	6.68045	1.22856e-15	2.97344e-14
7.99943	Sgo1	3.54497	1.24993e-15	3.02123e-14
7.9676	Rrp1b	1.56433	1.61781e-15	3.89528e-14
7.96257	Ccnf	2.8168	1.68497e-15	4.05174e-14
7.95481	Bag4	1.72651	1.79408e-15	4.29197e-14
7.94939	Pcgf6	1.85719	1.87425e-15	4.46656e-14
7.93456	Orc2	2.01125	2.11238e-15	5.01482e-14
7.92158	Ncapd3	1.72274	2.34506e-15	5.546e-14
7.91744	Pelp1	1.97139	2.42457e-15	5.72677e-14
7.88139	Lbr	1.94831	3.2376e-15	7.63745e-14
7.86532	Triml1	8.13602	3.68161e-15	8.65201e-14
7.8552	Dhfr	1.74091	3.99128e-15	9.33159e-14
7.85073	Smc1b	8.02844	4.13628e-15	9.62344e-14
7.81206	Etaa1	1.86464	5.6261e-15	1.30084e-13
7.79663	Brca1	3.17654	6.35828e-15	1.46288e-13
7.79045	Map4	1.50332	6.67734e-15	1.5325e-13
7.78787	Fmr1nb	6.33943	6.81501e-15	1.56217e-13
7.78606	Haus1	1.79686	6.91327e-15	1.57887e-13
7.78128	Timeless	2.44569	7.17921e-15	1.6376e-13
7.76221	Folr1	3.57853	8.34646e-15	1.89689e-13
7.75021	Blm	2.13684	9.17411e-15	2.07991e-13
7.73904	Aurkb	2.51975	1.00171e-14	2.26552e-13
7.7155	Cdkn2aipnl	1.80981	1.20507e-14	2.70902e-13
7.69989	Gatad2a	1.59558	1.36188e-14	3.05048e-13
7.696	Trim13	3.32962	1.40396e-14	3.14096e-13
7.68069	Hist1h1b	2.13417	1.58229e-14	3.53145e-13
7.65841	Sephs2	1.52609	1.88249e-14	4.1914e-13
7.65721	Taf5	1.8097	1.90011e-14	4.22558e-13
7.65079	Ncapg	2.8413	1.99752e-14	4.43692e-13
7.64228	Kif15	2.97871	2.13406e-14	4.72331e-13
7.58864	Cep192	2.06038	3.23285e-14	7.11302e-13
7.5876	Ticrr	4.51091	3.25889e-14	7.16188e-13
7.56604	Cad	2.63456	3.8477e-14	8.41617e-13
7.55367	Dpys	8.14739	4.23148e-14	9.20162e-13
7.53279	Mdn1	2.34291	4.96687e-14	1.07133e-12
7.52841	Tada2a	2.13561	5.13609e-14	1.10527e-12
7.52568	Bclaf3	1.56387	5.24479e-14	1.12736e-12
7.48806	Tex30	1.51363	6.98977e-14	1.4904e-12
7.47179	Dmrt1	9.27002	7.91103e-14	1.67916e-12
7.46807	Cep55	3.2831	8.13778e-14	1.72336e-12
7.4516	Ndc80	2.77683	9.22134e-14	1.9484e-12
7.44404	Wee1	1.91105	9.76544e-14	2.05405e-12
7.44298	Uck2	1.51165	9.84373e-14	2.06818e-12
7.4404	Pold1	2.38487	1.00378e-13	2.10659e-12
7.4297	Kif11	2.81555	1.08842e-13	2.27651e-12
7.41375	Chaf1b	2.41151	1.22781e-13	2.54522e-12
7.40564	Prim1	2.07317	1.30521e-13	2.69965e-12
7.38854	Crlf2	1.73659	1.48449e-13	3.06027e-12
7.38457	Txlng	1.82579	1.52952e-13	3.14962e-12
7.32985	D630023F18Rik	5.7824	2.30404e-13	4.68244e-12
7.29062	Prmt7	1.51211	3.08543e-13	6.2028e-12
7.28573	Aurka	2.77848	3.19937e-13	6.41803e-12
7.27711	Mettl5	1.72309	3.41051e-13	6.82689e-12
7.26466	Smyd2	1.66152	3.7399e-13	7.47017e-12
7.26335	Ide	2.19848	3.77633e-13	7.53488e-12
7.23894	Ppil1	1.50094	4.52211e-13	8.94629e-12
7.22243	Ephx2	3.43216	5.10686e-13	1.00711e-11
7.22223	Plk1	2.98266	5.11436e-13	1.00752e-11
7.20647	B4galt6	2.72537	5.74221e-13	1.12526e-11
7.2043	Fgf4	6.71759	5.83421e-13	1.14208e-11
7.19864	Hmces	1.647	6.08138e-13	1.18797e-11
7.18685	Gtse1	2.74735	6.63042e-13	1.29116e-11
7.17991	Vrk1	1.62429	6.97577e-13	1.35417e-11
7.1793	Frrs1	2.98513	7.0071e-13	1.35884e-11
7.17163	Fam169a	2.55625	7.41094e-13	1.43268e-11
7.14483	Ndufaf6	2.21051	9.01067e-13	1.73116e-11
7.1445	Usp10	1.50485	9.03219e-13	1.73351e-11
7.13912	Pno1	1.66586	9.3932e-13	1.80094e-11
7.11434	Tfpi	1.9148	1.12449e-12	2.14494e-11
7.06323	Epop	2.10283	1.62672e-12	3.08399e-11
7.05101	Ddx21	1.53724	1.77626e-12	3.35383e-11
7.00717	Zwilch	3.34466	2.4319e-12	4.55945e-11
7.00264	Chmp4c	3.13985	2.51189e-12	4.69524e-11
7.00247	Zic3	3.4037	2.51496e-12	4.69627e-11
7.00185	Abcf2	1.56456	2.52598e-12	4.71213e-11
6.95803	Fpgs	2.68273	3.45071e-12	6.38605e-11
6.9531	Nr0b1	8.1302	3.57352e-12	6.60022e-11
6.95278	Zfp981	8.10169	3.58148e-12	6.60836e-11
6.95022	Tcf7	2.80911	3.64719e-12	6.71632e-11
6.93171	Zfp296	7.29955	4.15781e-12	7.61091e-11
6.92762	Wdr36	1.60973	4.27974e-12	7.80403e-11
6.90671	Zfp710	2.0894	4.96036e-12	9.0011e-11
6.89317	Ulk1	1.66559	5.45624e-12	9.8339e-11
6.87401	Stmn2	2.11789	6.24231e-12	1.11857e-10
6.8728	Igsf23	6.02246	6.29556e-12	1.12595e-10
6.87143	Pecam1	3.34322	6.35623e-12	1.13462e-10
6.86534	Exo1	3.10284	6.6331e-12	1.18291e-10
6.86495	Mcm10	3.47443	6.65167e-12	1.18509e-10
6.85675	Thop1	1.53296	7.04433e-12	1.25265e-10
6.85338	Zfp459	5.82885	7.21271e-12	1.27893e-10
6.84896	Mycn	1.76147	7.43891e-12	1.31779e-10
6.76198	Cdt1	1.77514	1.36122e-11	2.34887e-10
6.72841	Nup62	1.55614	1.71529e-11	2.92999e-10
6.72325	Chek1	2.58644	1.77715e-11	3.03287e-10
6.71933	Thg1l	1.62363	1.82559e-11	3.10701e-10
6.71913	Mtmr14	1.71388	1.8281e-11	3.10711e-10
6.70648	Aars	1.61925	1.99375e-11	3.38392e-10
6.705	Fen1	1.96582	2.01408e-11	3.40912e-10
6.70343	Tcea3	4.78259	2.03581e-11	3.44278e-10
6.68471	Melk	2.7349	2.31383e-11	3.86731e-10
6.68014	Hist1h2ae	2.51703	2.3872e-11	3.98637e-10
6.67855	Zswim7	1.57586	2.4131e-11	4.02241e-10
6.67724	Kif2c	3.23232	2.43478e-11	4.05492e-10
6.67254	Tmem192	1.51001	2.5141e-11	4.18328e-10
6.6716	Snhg11	2.09113	2.53027e-11	4.20643e-10
6.65094	Platr3	8.0841	2.91223e-11	4.80285e-10
6.64975	Fam25c	8.06731	2.93601e-11	4.83352e-10
6.61283	Ccnb1ip1	5.29964	3.77044e-11	6.15288e-10
6.60549	Rrs1	1.56055	3.96201e-11	6.44856e-10
6.54425	Prim2	2.40511	5.97931e-11	9.63931e-10
6.54105	Zfp982	7.7265	6.10891e-11	9.83973e-10
6.53818	Wdr5	1.61557	6.22701e-11	9.9954e-10
6.52389	Orc1	3.70965	6.85052e-11	1.09397e-09
6.51228	Spdl1	2.77681	7.40177e-11	1.17796e-09
6.50707	Gss	2.13133	7.66322e-11	1.21646e-09
6.49838	Dtl	2.22684	8.11918e-11	1.28774e-09
6.49394	Kif18a	2.80123	8.36174e-11	1.32395e-09
6.4908	Adsl	1.57111	8.53841e-11	1.35078e-09
6.47897	Zcchc10	1.79044	9.23507e-11	1.45728e-09
6.47333	Tcl1	27.8396	9.58675e-11	1.50767e-09
6.47232	Pgm1	1.84934	9.65117e-11	1.51524e-09
6.46824	Gldc	3.87993	9.91499e-11	1.55274e-09
6.45861	Pttg1	1.51483	1.05669e-10	1.64791e-09
6.45559	Dock6	2.67823	1.07799e-10	1.67831e-09
6.45495	Pcnt	1.58456	1.08256e-10	1.68402e-09
6.4313	Uhrf1	2.01131	1.2652e-10	1.95508e-09
6.41815	1700007K13Rik	2.96172	1.37944e-10	2.12281e-09
6.40742	Zfp7	1.90544	1.48005e-10	2.27389e-09
6.39174	Tst	2.62028	1.64004e-10	2.50934e-09
6.38087	Eras	6.33243	1.76081e-10	2.6853e-09
6.38045	Gemin6	1.54251	1.76573e-10	2.69061e-09
6.37828	Tcf15	4.48154	1.79087e-10	2.72669e-09
6.3719	Cit	2.50673	1.86704e-10	2.83571e-09
6.36029	Rpa1	1.9533	2.01379e-10	3.04125e-09
6.35527	Plekha7	2.11375	2.08061e-10	3.13454e-09
6.35494	Gm40987	8.56255	2.08505e-10	3.13869e-09
6.33001	Trim6	3.9061	2.45148e-10	3.66954e-09
6.31784	Ctnnal1	1.82894	2.65243e-10	3.96397e-09
6.31471	Ccne1	2.46838	2.70675e-10	4.03544e-09
6.31352	Ncoa3	1.82296	2.72752e-10	4.06316e-09
6.29905	Chaf1a	2.13913	2.99479e-10	4.44246e-09
6.27391	Trip13	2.28101	3.52082e-10	5.17869e-09
6.26162	Aard	3.12437	3.81002e-10	5.59082e-09
6.25982	Asf1b	3.13704	3.85414e-10	5.65112e-09
6.25719	Aunip	4.37595	3.91982e-10	5.73839e-09
6.25361	Haus4	2.55146	4.01068e-10	5.86681e-09
6.25063	Jpt2	1.81046	4.08791e-10	5.97508e-09
6.24434	Spata5	2.19115	4.25604e-10	6.20623e-09
6.24387	Pml	2.47972	4.26886e-10	6.22006e-09
6.22345	Nup133	1.56666	4.86344e-10	7.04236e-09
6.21934	Naa25	1.63491	4.99234e-10	7.22339e-09
6.21439	Prdm5	2.13493	5.15254e-10	7.44124e-09
6.21432	Rpe	1.58799	5.15488e-10	7.44124e-09
6.20225	Ranbp17	4.53617	5.56624e-10	8.01022e-09
6.19592	Anapc15	1.61414	5.79449e-10	8.30025e-09
6.19413	Atad5	1.95261	5.86092e-10	8.38894e-09
6.1779	Nup93	1.82865	6.49606e-10	9.22015e-09
6.17542	Nop9	1.51553	6.59882e-10	9.35888e-09
6.15798	Jam2	2.54909	7.36789e-10	1.04258e-08
6.1413	Pxmp2	3.44504	8.18513e-10	1.1495e-08
6.12837	Esrrb	3.88816	8.87826e-10	1.23844e-08
6.12566	Haus2	1.87428	9.03054e-10	1.2578e-08
6.12098	Tbc1d10b	1.60539	9.30029e-10	1.29343e-08
6.11407	Ccdc18	2.13304	9.71232e-10	1.34672e-08
6.11283	Dnm2	1.54203	9.78809e-10	1.35621e-08
6.10364	Top3b	1.80978	1.03681e-09	1.43338e-08
6.09337	L3mbtl2	2.47089	1.10561e-09	1.52285e-08
6.08721	Knstrn	1.84103	1.14895e-09	1.58021e-08
6.08522	Rpp40	2.15452	1.16335e-09	1.59647e-08
6.08489	Acp5	4.31744	1.16573e-09	1.59857e-08
6.07637	Polr1a	2.11779	1.22935e-09	1.68087e-08
6.06951	Ptpn6	3.08367	1.28298e-09	1.7529e-08
6.06874	Epp13	27.8176	1.28914e-09	1.76003e-08
6.05569	Zfp980	8.87199	1.39814e-09	1.90187e-08
6.05303	Hirip3	1.57499	1.42147e-09	1.93079e-08
6.04988	Cenpp	2.51089	1.44953e-09	1.96319e-08
6.04105	Trmt6	1.61732	1.53117e-09	2.06775e-08
6.03989	Slc9b1	5.54639	1.54216e-09	2.08108e-08
6.03801	Abcd4	1.92987	1.56024e-09	2.10396e-08
6.02825	Utp20	1.86773	1.65742e-09	2.23177e-08
6.0257	2310061I04Rik	1.9703	1.68377e-09	2.26561e-08
6.02449	Phf11d	5.33477	1.69643e-09	2.28099e-08
6.00518	Pcsk1n	2.47501	1.91114e-09	2.54581e-08
5.98685	Psmc3ip	1.9722	2.13946e-09	2.83274e-08
5.98161	Prkcz	1.85534	2.2095e-09	2.91407e-08
5.98149	Pbk	2.67577	2.21104e-09	2.91407e-08
5.98018	Dus1l	1.5026	2.22891e-09	2.93554e-08
5.97611	Srfbp1	1.54062	2.28535e-09	3.00564e-08
5.95627	Plcd1	2.91061	2.58056e-09	3.36833e-08
5.94392	Kif20a	2.7041	2.78287e-09	3.61909e-08
5.94343	Cse1l	1.62986	2.79111e-09	3.62727e-08
5.93724	Zfp984	3.38985	2.89865e-09	3.76179e-08
5.91779	Ctc1	1.63069	3.26299e-09	4.22285e-08
5.89726	Fgd1	2.38186	3.69593e-09	4.75016e-08
5.88412	Prpsap2	2.07849	4.00175e-09	5.1326e-08
5.88371	Cdc45	2.68962	4.01176e-09	5.1419e-08
5.87896	Ptcd3	1.65674	4.12844e-09	5.28418e-08
5.86929	Aspm	2.68244	4.37668e-09	5.59423e-08
5.84443	Zfp988	7.87325	5.08317e-09	6.47063e-08
5.79182	Kit	2.3472	6.96265e-09	8.73189e-08
5.78934	Bcas3	2.38696	7.06619e-09	8.85578e-08
5.77854	Psph	1.50809	7.53498e-09	9.43062e-08
5.75939	1110008L16Rik	2.5602	8.4416e-09	1.05018e-07
5.74919	Gatsl3	1.93891	8.96702e-09	1.11184e-07
5.73932	Siah1b	2.66172	9.50577e-09	1.17629e-07
5.73393	Mov10	2.7976	9.81276e-09	1.21267e-07
5.69903	Fbrsl1	1.5273	1.20493e-08	1.47829e-07
5.69806	Mettl27	1.68395	1.2118e-08	1.48573e-07
5.69244	E2f1	1.97726	1.25234e-08	1.5314e-07
5.68972	Tdrp	3.71972	1.27246e-08	1.55499e-07
5.67966	L2hgdh	2.64681	1.3496e-08	1.64172e-07
5.67057	Acer2	2.71711	1.4232e-08	1.72787e-07
5.66194	Knl1	2.58016	1.49672e-08	1.81358e-07
5.65048	Cep57l1	1.86729	1.59997e-08	1.93491e-07
5.64766	Mymx	8.5203	1.62644e-08	1.96437e-07
5.63877	Gpa33	7.89252	1.71267e-08	2.06184e-07
5.63551	Sox15	5.44881	1.74541e-08	2.09855e-07
5.63105	Sohlh2	7.48843	1.79116e-08	2.15216e-07
5.62531	Eif2s3y	3.1113	1.85177e-08	2.21784e-07
5.62441	Akap1	1.98914	1.86143e-08	2.22797e-07
5.61935	Znrf2	1.75661	1.91675e-08	2.28977e-07
5.59626	Nexmif	3.53862	2.19029e-08	2.60321e-07
5.59143	Clspn	2.09323	2.25212e-08	2.67157e-07
5.58697	Tcfl5	5.03011	2.3107e-08	2.73584e-07
5.57768	Cenpt	2.25208	2.43751e-08	2.8714e-07
5.5736	Rcc1	1.64355	2.49525e-08	2.9357e-07
5.56927	Utp23	1.54955	2.55807e-08	3.00771e-07
5.54298	Tigar	3.24527	2.9736e-08	3.47001e-07
5.52485	Plk4	1.7321	3.29774e-08	3.81719e-07
5.52311	Mif4gd	1.51693	3.33055e-08	3.85277e-07
5.51836	Syce1	6.86506	3.42171e-08	3.95087e-07
5.50199	Gemin2	1.55104	3.75523e-08	4.32792e-07
5.49146	Cenpk	2.33225	3.98617e-08	4.5884e-07
5.47109	Tmem209	1.83031	4.47279e-08	5.12008e-07
5.45668	Zswim1	3.13074	4.85108e-08	5.52596e-07
5.45326	Trh	4.44165	4.94533e-08	5.61616e-07
5.43696	Sfmbt2	2.99352	5.41957e-08	6.13231e-07
5.42059	Kank2	1.5709	5.94012e-08	6.70503e-07
5.41252	Gm2694	2.25181	6.21454e-08	7.01054e-07
5.40383	Ydjc	3.15689	6.52347e-08	7.34127e-07
5.39747	Dusp9	2.57507	6.75871e-08	7.58767e-07
5.3765	Bpnt1	2.11601	7.59489e-08	8.45844e-07
5.36809	Ttk	2.80989	7.95744e-08	8.83234e-07
5.36201	Bcat2	1.80312	8.23023e-08	9.12425e-07
5.33964	Sapcd2	3.19085	9.31324e-08	1.02882e-06
5.33934	Platr10	7.92204	9.32862e-08	1.02991e-06
5.33649	Nup188	1.86307	9.47636e-08	1.04498e-06
5.33442	Zdhhc18	1.84045	9.58488e-08	1.05507e-06
5.32056	Oip5	2.59295	1.03448e-07	1.13671e-06
5.28523	Pola1	2.16069	1.2555e-07	1.36748e-06
5.27826	Kat2a	1.65126	1.30418e-07	1.41553e-06
5.27136	Grtp1	2.62464	1.35415e-07	1.4638e-06
5.27106	Sp2	3.07964	1.35636e-07	1.46534e-06
5.27025	BC055324	2.04813	1.36238e-07	1.47099e-06
5.26638	Hsd17b14	5.81118	1.39144e-07	1.49826e-06
5.25063	Tefm	2.14981	1.51579e-07	1.62253e-06
5.23745	Uap1l1	1.55375	1.62809e-07	1.74073e-06
5.23504	Pacsin1	2.97413	1.64945e-07	1.76257e-06
5.22004	Ttc39b	2.32835	1.78883e-07	1.90495e-06
5.20867	Adpgk	1.55216	1.90198e-07	2.02198e-06
5.20324	Rfwd3	1.76964	1.95841e-07	2.07841e-06
5.19424	Shcbp1	2.09575	2.0556e-07	2.1766e-06
5.19135	Gm13212	6.22902	2.08779e-07	2.20943e-06
5.19093	Hist1h1a	2.65043	2.09243e-07	2.21309e-06
5.17036	Jade3	2.30383	2.33645e-07	2.46e-06
5.16479	Fbxo6	1.74225	2.40712e-07	2.53012e-06
5.16292	Fam117a	2.30211	2.43125e-07	2.55261e-06
5.15054	Racgap1	1.53939	2.59738e-07	2.71784e-06
5.14528	Rhebl1	2.23268	2.67119e-07	2.7935e-06
5.13585	Platr17	7.68219	2.80871e-07	2.93097e-06
5.13521	Bysl	1.87594	2.8183e-07	2.93911e-06
5.12871	Helb	1.73108	2.91731e-07	3.03387e-06
5.1271	Fignl1	1.999	2.94236e-07	3.05822e-06
5.11686	Cenps	2.28414	3.10667e-07	3.22002e-06
5.10079	Hdac6	1.65707	3.38245e-07	3.49033e-06
5.0962	Cenpn	2.57042	3.46542e-07	3.5641e-06
5.08615	Nat10	2.07327	3.65398e-07	3.74976e-06
5.08058	Liph	5.99376	3.76279e-07	3.84448e-06
5.05988	Rab23	1.92372	4.19519e-07	4.26988e-06
5.04042	1700019D03Rik	3.54074	4.64516e-07	4.71242e-06
5.02024	Rhox9	6.99841	5.16061e-07	5.20418e-06
5.0024	Bik	3.21467	5.66196e-07	5.68514e-06
5.00054	Adgre5	2.81072	5.71705e-07	5.73737e-06
4.99688	Phlda2	2.53994	5.82664e-07	5.84105e-06
4.97726	Dis3	1.59716	6.44916e-07	6.42709e-06
4.97137	Brca2	1.71374	6.64805e-07	6.61115e-06
4.96378	Dhx29	2.12148	6.91347e-07	6.84952e-06
4.9512	Dbt	1.69791	7.37581e-07	7.27663e-06
4.94543	Ivd	1.51769	7.5977e-07	7.48761e-06
4.94382	Pramef12	8.70038	7.66075e-07	7.54576e-06
4.93239	Ddias	2.01388	8.12293e-07	7.95057e-06
4.92891	Mastl	2.95824	8.26879e-07	8.08485e-06
4.92326	Cep89	1.87515	8.51153e-07	8.31782e-06
4.92106	Dctd	1.81293	8.60752e-07	8.38963e-06
4.91878	Pole	3.53577	8.70836e-07	8.47905e-06
4.91729	Sult6b1	6.96439	8.77515e-07	8.53962e-06
4.87759	Slc7a3	2.40181	1.07388e-06	1.03387e-05
4.87081	Ildr1	2.37545	1.11141e-06	1.06819e-05
4.86614	Lefty1	4.16358	1.138e-06	1.09206e-05
4.86497	Cdca5	2.76734	1.14474e-06	1.09796e-05
4.85156	Nop2	1.63303	1.22493e-06	1.17065e-05
4.83711	Gjb5	2.55367	1.31737e-06	1.25322e-05
4.83092	1700013H16Rik	7.84067	1.35906e-06	1.28958e-05
4.80063	Cbs	4.96595	1.5817e-06	1.48647e-05
4.79533	Riox2	1.99743	1.62411e-06	1.52324e-05
4.7942	Pprc1	1.92464	1.63325e-06	1.53105e-05
4.78346	Manba	2.7718	1.72305e-06	1.61199e-05
4.76679	Msto1	1.88574	1.87187e-06	1.74159e-05
4.76218	Prmt3	1.67851	1.91508e-06	1.78002e-05
4.7455	Gm48170	9.15606	2.07991e-06	1.92554e-05
4.74144	Fkbp6	8.53991	2.12204e-06	1.9626e-05
4.73848	Mms22l	2.01832	2.15331e-06	1.98954e-05
4.73764	Mpv17l	2.8696	2.16226e-06	1.99583e-05
4.73564	Washc5	1.50479	2.18363e-06	2.0086e-05
4.73369	Wrap53	2.08716	2.20475e-06	2.02502e-05
4.73087	Cox7a1	2.96356	2.23561e-06	2.04933e-05
4.72752	Stk31	7.40167	2.27278e-06	2.08033e-05
4.72238	Gemin5	1.57265	2.33104e-06	2.12843e-05
4.69435	Ttf2	2.49833	2.67454e-06	2.43136e-05
4.68367	Ckap2l	1.99014	2.8179e-06	2.55918e-05
4.68294	Diaph3	2.6632	2.82791e-06	2.56453e-05
4.66503	Rnaseh1	1.53248	3.08574e-06	2.78478e-05
4.65863	Bckdhb	1.95603	3.18318e-06	2.86717e-05
4.643	D230025D16Rik	1.6142	3.43384e-06	3.08846e-05
4.63569	Arl14epl	8.03283	3.55744e-06	3.19655e-05
4.63499	Bud13	1.86258	3.56947e-06	3.20582e-05
4.62682	Letm1	1.93531	3.7133e-06	3.32697e-05
4.62669	Zfp936	7.32233	3.7156e-06	3.32743e-05
4.62204	Dnmt3b	3.25926	3.79979e-06	3.39514e-05
4.61848	Spag5	2.97195	3.86559e-06	3.44685e-05
4.59848	Espl1	3.35604	4.25591e-06	3.77322e-05
4.59767	BC030867	4.21492	4.27252e-06	3.78615e-05
4.58785	Rad51ap1	2.12061	4.47838e-06	3.9648e-05
4.57854	Kif4	2.29412	4.68223e-06	4.13349e-05
4.54392	Tuba3a	9.56352	5.52171e-06	4.83565e-05
4.53805	Mum1	1.54583	5.67763e-06	4.96986e-05
4.52836	Znrd1as	1.80206	5.94423e-06	5.19347e-05
4.51296	Tsc1	1.53568	6.39287e-06	5.55938e-05
4.50373	C330027C09Rik	2.60548	6.67715e-06	5.79038e-05
4.50314	Dennd2c	2.49477	6.69553e-06	5.80363e-05
4.50088	Paxip1	1.75623	6.7673e-06	5.86038e-05
4.49669	Lmnb2	1.83378	6.90195e-06	5.96313e-05
4.49434	Dnd1	4.24832	6.97863e-06	6.0238e-05
4.49338	Pak1	1.50888	7.01e-06	6.04807e-05
4.49128	Ina	2.92559	7.07977e-06	6.10262e-05
4.47952	Zfp568	1.50404	7.48106e-06	6.42771e-05
4.46939	Sema4b	2.28074	7.84425e-06	6.72427e-05
4.46193	B3gnt7	2.49748	8.12265e-06	6.95332e-05
4.4461	Ppih	1.55172	8.74449e-06	7.43781e-05
4.425	Ipmk	1.66092	9.64446e-06	8.16602e-05
4.42381	Exosc2	1.81998	9.69743e-06	8.20715e-05
4.41726	Ly75	2.22421	9.99608e-06	8.44456e-05
4.41127	Oxnad1	1.58947	1.02764e-05	8.67352e-05
4.40955	Fkbp5	2.62186	1.03586e-05	8.72826e-05
4.40771	Adam23	2.5292	1.04468e-05	8.78948e-05
4.40398	Cnnm2	1.95133	1.06283e-05	8.92606e-05
4.39356	Zfhx2	2.119	1.11507e-05	9.33956e-05
4.38309	Slc45a4	1.78986	1.17007e-05	9.7389e-05
4.38115	Gcnt2	3.26818	1.18052e-05	9.81715e-05
4.3805	2400006E01Rik	4.6854	1.18408e-05	9.84052e-05
4.37848	Nup85	1.57345	1.19512e-05	9.92528e-05
4.37697	B230354K17Rik	1.62424	1.20343e-05	9.97153e-05
4.37278	Tsix	4.63802	1.22676e-05	0.000101519
4.37179	Abcc4	2.91395	1.2323e-05	0.000101932
4.36766	Suv39h2	2.46522	1.25584e-05	0.00010374
4.36501	Rpl10l	5.60611	1.27116e-05	0.000104913
4.36004	Klf15	3.40759	1.30039e-05	0.000107136
4.3578	Tex9	2.01265	1.31375e-05	0.000108189
4.35076	Lrrc34	5.36369	1.35664e-05	0.000111573
4.35076	Fancl	1.6747	1.35664e-05	0.000111573
4.33653	Nln	1.67505	1.4475e-05	0.000118277
4.33408	Gins1	2.72258	1.46372e-05	0.000119535
4.33156	Haspin	3.20876	1.48059e-05	0.000120701
4.32128	Kat2b	1.99391	1.55124e-05	0.000126184
4.31524	Nr6a1	2.21751	1.59427e-05	0.00012929
4.30906	Smg5	1.52116	1.6395e-05	0.000132785
4.29488	Grin1	3.67702	1.74785e-05	0.000141376
4.29196	Nek2	3.33128	1.77101e-05	0.000143187
4.28887	Inip	1.50793	1.79584e-05	0.00014488
4.24312	Fanci	3.82868	2.20433e-05	0.000176157
4.241	Zfp518a	2.16479	2.22529e-05	0.00017768
4.23062	Eng	2.97655	2.33043e-05	0.000185915
4.22792	Atf7ip2	5.13123	2.35864e-05	0.000187925
4.22456	Mdc1	1.83611	2.39413e-05	0.000190345
4.21398	Apela	2.9822	2.50906e-05	0.000198635
4.21056	Zfp961	2.49491	2.54734e-05	0.000201495
4.20676	Sacs	2.37913	2.59058e-05	0.000204395
4.2012	Slc7a7	2.13099	2.655e-05	0.000208682
4.1968	Mrps2	1.5545	2.70712e-05	0.0002126
4.19657	Pla2g10	6.28016	2.70985e-05	0.000212724
4.1898	Abcc5	1.55704	2.79194e-05	0.0002188
4.18181	Pla2g1b	4.56035	2.89195e-05	0.000226067
4.17353	Chek2	1.94645	2.99911e-05	0.000233758
4.17107	Gca	2.81154	3.03174e-05	0.000235808
4.16356	Nuf2	2.35961	3.13323e-05	0.000243093
4.1577	Pir	1.72151	3.21462e-05	0.000249174
4.15562	Heatr1	2.13596	3.24401e-05	0.000251165
4.14955	Pde8a	3.39821	3.33123e-05	0.00025717
4.14906	Coil	1.70099	3.33849e-05	0.000257624
4.1428	1700097N02Rik	9.9509	3.43089e-05	0.000263989
4.14217	Ska1	2.85716	3.44029e-05	0.000264493
4.13786	4930566F21Rik	8.30534	3.50565e-05	0.000269185
4.12607	Taf7l	7.61163	3.69008e-05	0.000282765
4.12183	Aven	1.96375	3.75877e-05	0.00028791
4.11885	Slc25a40	2.17606	3.80767e-05	0.000291416
4.11758	Iqcg	3.1749	3.82868e-05	0.000292663
4.11374	Pus7	1.66055	3.89308e-05	0.000296855
4.11348	Pccb	1.6559	3.89741e-05	0.000297064
4.10852	Cep85	2.02117	3.98201e-05	0.00030277
4.09976	Iqgap3	4.13092	4.13582e-05	0.000313568
4.08332	Cdc6	2.98671	4.43975e-05	0.000335656
4.08014	Trim25	1.6038	4.50088e-05	0.000339589
4.07035	Ska3	3.02932	4.69424e-05	0.000353034
4.06744	Inpp5d	5.37723	4.75316e-05	0.000357177
4.05974	Mtmr7	2.80076	4.91282e-05	0.00036858
4.0454	Tmem40	5.27026	5.22333e-05	0.000390305
4.04459	Gstm2	1.66019	5.24147e-05	0.000391503
4.04354	Tbc1d31	1.56658	5.2651e-05	0.000392639
4.04104	Noc3l	1.67149	5.32141e-05	0.00039652
4.03561	As3mt	1.74387	5.44596e-05	0.000405477
4.02718	Atg4d	1.56094	5.64499e-05	0.000419458
4.02621	Comtd1	2.29101	5.66829e-05	0.000421021
4.00381	Eipr1	1.55134	6.23296e-05	0.000461492
3.99941	Dna2	2.73976	6.35005e-05	0.000469658
3.99425	Enpp3	4.48691	6.48986e-05	0.000478623
3.99069	Deptor	2.63246	6.58812e-05	0.000484324
3.99045	Ndc1	1.95033	6.59485e-05	0.000484628
3.98788	Polr1e	2.15034	6.66653e-05	0.000489124
3.97636	Fam83d	2.61023	6.9979e-05	0.000511022
3.96938	Tars2	1.60226	7.20611e-05	0.000525404
3.96412	Ncaph	1.70664	7.36677e-05	0.000536278
3.9512	Mtus2	2.53673	7.77618e-05	0.000564538
3.94826	Tbl3	1.52119	7.87211e-05	0.00057128
3.94468	Cpsf4l	26.9137	7.99052e-05	0.000579421
3.93176	Sgf29	1.71634	8.43257e-05	0.000610289
3.92967	Acot9	1.60677	8.50636e-05	0.000614913
3.92767	Crxos	7.7751	8.5772e-05	0.000618594
3.92484	Cdkn3	2.1611	8.67885e-05	0.000625441
3.92075	Zfp518b	2.43318	8.82746e-05	0.000634678
3.90359	Sigirr	3.23193	9.4775e-05	0.000678014
3.90176	Pola2	1.86273	9.54976e-05	0.00068266
3.89976	Fbxo31	1.50588	9.62878e-05	0.000687517
3.89859	Ggct	1.67429	9.67535e-05	0.000690578
3.88332	Mcph1	1.79266	0.00010304	0.000731249
3.88128	Kifc1	2.92703	0.000103908	0.000736282
3.87329	Gm21411	5.7552	0.000107377	0.000759133
3.86933	Ogdhl	2.36994	0.000109136	0.000770694
3.85558	Stoml1	2.00559	0.000115457	0.00081133
3.8518	Pym1	1.72979	0.000117252	0.000822704
3.84354	Mobp	26.9458	0.000121273	0.000847607
3.84142	Pipox	5.08905	0.000122327	0.000854454
3.82956	Rad1	1.6577	0.000128372	0.000891998
3.82306	Pigl	2.7266	0.000131803	0.000914138
3.81969	Gpat2	7.48515	0.000133621	0.000926398
3.81464	Orc5	1.83957	0.00013638	0.000943768
3.80761	Tube1	1.67573	0.000140319	0.00097067
3.80159	Nr5a2	6.36128	0.000143769	0.000993429
3.79712	Gm4779	6.23494	0.000146388	0.0010104
3.79367	Cidea	6.22569	0.000148436	0.00102227
3.7723	Rps6kl1	5.63253	0.00016175	0.00110945
3.76859	Ap3b2	3.7941	0.000164169	0.00112397
3.76214	Hist1h2ap	2.70368	0.000168465	0.00115254
3.76194	Bicral	1.91134	0.0001686	0.00115304
3.76167	Lrr1	3.81544	0.000168783	0.00115386
3.74967	Aldh16a1	1.87765	0.000177065	0.00120474
3.73853	Frs3	2.03288	0.000185098	0.00125482
3.7379	Slc35f2	3.53881	0.00018556	0.00125711
3.7293	Cdc25c	3.2895	0.000192013	0.00129651
3.72615	Acy1	2.00127	0.000194427	0.00131018
3.72434	Zic2	1.64219	0.000195826	0.00131891
3.72222	Poli	1.96874	0.000197481	0.00132813
3.71965	Wnk3	2.14166	0.000199497	0.00134072
3.69409	Platr22	6.40315	0.000220674	0.00147084
3.68624	Cenpu	1.79812	0.00022759	0.00151423
3.68512	Lrrc2	6.05729	0.000228598	0.00151986
3.6788	Fam81a	5.6981	0.00023433	0.00155298
3.66042	Alpk3	4.4238	0.000251798	0.00166401
3.65379	Gpr19	1.97127	0.000258403	0.00170343
3.63674	Slc28a1	9.06938	0.000276105	0.0018118
3.63449	Slc12a7	1.52554	0.000278527	0.00182704
3.62847	Ly6g6e	5.0893	0.00028511	0.00186563
3.62468	Smpd4	1.66195	0.000289323	0.00189253
3.61354	Ttc7b	1.77355	0.000302051	0.00196957
3.61224	Rhox6	6.82992	0.000303565	0.00197598
3.60227	Kif14	3.5341	0.000315457	0.00204966
3.60158	Lrp11	3.20407	0.000316288	0.00205378
3.60006	Arhgap19	2.58564	0.000318148	0.00206442
3.59437	Zbtb8a	2.87695	0.000325176	0.00210708
3.59156	Ccdc117	1.56871	0.000328699	0.00212769
3.59031	Ddx19b	2.04082	0.000330284	0.00213721
3.57209	Fam35a	2.33394	0.000354147	0.00228449
3.56429	Abraxas1	1.83391	0.000364837	0.00234775
3.55277	Pfas	1.69939	0.000381201	0.00244799
3.55217	Adrb3	3.13698	0.000382069	0.00245187
3.53624	Aass	5.24212	0.000405866	0.00259387
3.53187	Zfp534	8.72249	0.000412638	0.00263534
3.53158	2610318N02Rik	1.85875	0.000413083	0.00263728
3.52749	Aurkc	8.09865	0.000419517	0.00267469
3.52533	Klhl8	2.49011	0.000422962	0.00269573
3.51168	Arhgef18	1.64459	0.000445289	0.00282643
3.51022	Mov10l1	6.67537	0.00044773	0.00284096
3.50532	2210011C24Rik	4.44624	0.000456055	0.00288592
3.50076	Mcam	2.3648	0.000463928	0.00293176
3.49878	Tyro3	2.2755	0.000467388	0.00295262
3.49449	Map7d2	2.12344	0.000474962	0.00299651
3.49196	Atg14	1.50265	0.000479494	0.00302296
3.48714	Kyat3	2.9573	0.000488212	0.00307272
3.48412	Fancd2	3.26866	0.000493756	0.00310551
3.48344	Cdyl2	2.94544	0.000495019	0.00311136
3.47037	Bid	2.29908	0.000519738	0.00326232
3.46833	Qrsl1	1.78759	0.000523695	0.00328495
3.46729	Stag3	4.25723	0.000525725	0.00329657
3.45695	Jakmip1	4.26761	0.000546325	0.00341769
3.45379	Setd6	2.0322	0.000552773	0.00345455
3.44477	Radil	3.86764	0.000571548	0.00356472
3.44438	Eme1	2.83675	0.000572362	0.0035686
3.4281	Coq3	1.68337	0.000607825	0.00375702
3.42575	Zfp820	2.27577	0.00061311	0.00378843
3.415	Nup35	1.54568	0.000637809	0.00393192
3.40742	Donson	2.1074	0.000655789	0.00403518
3.39992	Slc7a5	1.69618	0.000674065	0.00413355
3.36063	Cyb5r1	1.92313	0.000777636	0.00471285
3.3587	Prune1	1.85933	0.000783108	0.00474293
3.35602	Dhodh	1.79085	0.000790733	0.00478445
3.35139	Fermt3	4.86276	0.000804076	0.00485729
3.3478	Gm35986	4.98636	0.000814565	0.00491906
3.32878	Pik3cb	1.80157	0.000872283	0.00523114
3.32801	Cdkn2a	2.12612	0.000874696	0.00524311
3.32521	Nup62cl	1.81636	0.000883505	0.00528911
3.32004	Wdr62	4.84532	0.000900037	0.00538289
3.31068	Zfp951	4.55593	0.00093069	0.00555552
3.30406	Bop1	1.80691	0.000952966	0.00567577
3.30095	Zscan10	4.62188	0.000963579	0.00573531
3.29478	Pimreg	1.75172	0.000984984	0.00584963
3.28133	Mettl14	1.69369	0.00103318	0.00611538
3.25918	Lrrc57	1.5989	0.00111736	0.00656883
3.23672	Rpp25	3.36097	0.00120912	0.00705481
3.22507	Neil3	2.69662	0.00125944	0.00732081
3.21854	Lefty2	3.59179	0.00128845	0.00747091
3.20404	Dgka	2.65051	0.00135515	0.00781636
3.20327	Mtrr	2.04814	0.00135878	0.00783242
3.20134	Zfp229	2.75777	0.00136788	0.00787759
3.19926	Plekha4	4.24747	0.00137779	0.00792525
3.19901	Fggy	2.08879	0.00137902	0.00792947
3.18534	Gls2	1.93945	0.00144582	0.0082753
3.18011	Neil2	2.09195	0.00147217	0.00841576
3.1797	Zfp566	1.7395	0.00147427	0.00842518
3.17513	Ccdc14	2.29314	0.00149771	0.00854601
3.17429	Dcaf12l1	2.68615	0.00150205	0.00856818
3.16961	Rbbp5	1.62037	0.00152642	0.00869653
3.16651	Lin28a	2.05754	0.00154281	0.00877384
3.15394	Gna15	3.9187	0.00161082	0.00913548
3.1469	Wdhd1	2.51532	0.0016501	0.00934405
3.14499	Ninl	1.74321	0.00166091	0.00939954
3.1436	Ears2	1.65996	0.00166885	0.00944163
3.14192	Gm4349	3.99808	0.00167846	0.00948737
3.13552	Zfp978	26.495	0.00171551	0.00967621
3.11647	Gtf2e1	1.50397	0.00183031	0.0102462
3.11576	Lyrm9	1.59845	0.00183474	0.0102679
3.11262	Tbrg4	1.58038	0.00185433	0.0103635
3.10769	Zfp850	1.97824	0.00188554	0.010527
3.10735	Kif18b	3.00917	0.00188773	0.0105328
3.10648	Ddx3y	3.51782	0.00189328	0.0105601
3.10186	Mup6	6.31914	0.00192306	0.0107139
3.08911	Vac14	1.97945	0.00200755	0.0111447
3.08045	Traip	2.13144	0.00206688	0.0114552
3.06999	Sh3gl3	1.60851	0.00214064	0.0118237
3.06874	Nmrk1	1.83427	0.00214965	0.0118699
3.05238	Grhl3	2.89059	0.00227033	0.0124845
3.04942	Urah	3.82619	0.00229285	0.0126009
3.04517	A4galt	3.08924	0.00232547	0.0127576
3.04071	Gen1	2.90553	0.00236019	0.0129252
3.03615	Sult4a1	4.8849	0.00239617	0.0130992
3.0234	Dnah8	4.81886	0.0024995	0.0136042
3.01867	Mcf2	7.78413	0.00253886	0.0137822
3.01812	Palb2	2.38702	0.00254352	0.0138034
3.01773	Hormad2	7.40994	0.00254675	0.0138169
3.01457	Mybl1	1.62945	0.00257346	0.0139456
3.01115	Mmrn2	4.26011	0.00260262	0.0140912
3.00961	Khdc3	6.93631	0.00261584	0.0141506
3.0074	Zbtb45	2.49776	0.00263492	0.0142455
3.00155	Lrrc31	6.49632	0.00268613	0.0144595
2.99558	Tamm41	1.53061	0.00273927	0.0146946
2.97658	Pcca	1.59847	0.0029148	0.0155289
2.97497	Fam178b	1.59783	0.00293014	0.0155884
2.96809	Slc25a31	5.32422	0.00299655	0.015919
2.9664	Aff1	1.61924	0.00301312	0.0160024
2.96078	Prdm1	2.81426	0.00306859	0.0162599
2.95998	Polr3b	1.74136	0.00307655	0.0162928
2.94994	Ncapg2	1.59645	0.00317836	0.0167653
2.94145	Amhr2	4.79296	0.00326682	0.0171639
2.93323	Fthl17c	26.6333	0.00335459	0.0175746
2.93293	Slc4a8	2.22029	0.00335782	0.0175826
2.92525	8030474K03Rik	8.62731	0.00344182	0.017987
2.92491	Rhox13	8.42458	0.0034456	0.0179983
2.92486	Cenpi	2.54974	0.00344608	0.0179983
2.92221	Tmem191c	1.93234	0.00347554	0.0181327
2.91666	Ptgr1	1.5448	0.00353805	0.0184125
2.90522	Tprn	2.72741	0.00367	0.0190142
2.90093	Abcg1	2.97679	0.00372061	0.0192497
2.87216	Trmt44	1.50946	0.00407676	0.0209412
2.86377	Rad54l	2.05861	0.00418634	0.0214465
2.8629	Zfp74	1.72773	0.00419784	0.0214772
2.85951	Camsap3	1.62023	0.00424298	0.0216755
2.85511	Gm19705	5.06629	0.00430225	0.0219422
2.85412	Tk1	1.69176	0.00431559	0.0220042
2.84905	Mettl18	2.01716	0.004385	0.0222981
2.84267	Zbtb32	4.95623	0.00447378	0.0227051
2.84241	Casz1	2.21897	0.00447738	0.0227121
2.82667	Mlh3	1.51521	0.00470352	0.0237611
2.82379	Ddx4	8.30612	0.00474597	0.023943
2.8237	Slc16a6	2.26545	0.00474723	0.023943
2.82137	Slc9a8	1.558	0.00478195	0.0240855
2.82001	Trmo	1.67234	0.00480217	0.0241678
2.81609	Cobl	2.19005	0.00486113	0.0244315
2.81151	Patl2	7.07839	0.004931	0.0247626
2.8053	4933402E13Rik	4.4612	0.00502705	0.0252042
2.80048	Slc39a4	4.2076	0.00510268	0.0255216
2.79814	Pole2	2.6913	0.00513974	0.0256863
2.79411	Dgke	2.34013	0.00520427	0.0259809
2.78966	Cdan1	1.633	0.00527626	0.026291
2.78908	Dmd	1.81692	0.00528579	0.0263314
2.77559	Rasgrp2	2.31561	0.0055102	0.0273106
2.75078	Neurl1a	1.78288	0.00594531	0.0292044
2.75048	Rad54b	2.78384	0.00595074	0.0292144
2.75013	Rapgef5	1.96111	0.00595721	0.0292385
2.73779	Tmem231	1.87042	0.00618538	0.030231
2.72676	Rnf212b	9.24826	0.00639594	0.0311539
2.72246	Nle1	1.57902	0.00647983	0.0315213
2.71388	Samd1	1.85834	0.00665001	0.0322565
2.70465	Pwp2	1.8627	0.00683768	0.0330721
2.70456	Plk3	2.21681	0.00683944	0.0330721
2.70141	N4bp3	2.13585	0.00690454	0.0333436
2.70052	Tulp2	6.09335	0.0069232	0.0334078
2.69943	Depdc1a	1.8923	0.00694577	0.0334993
2.69835	Dtwd2	1.93695	0.00696841	0.0335998
2.69353	Napepld	1.66059	0.00706988	0.0340099
2.69034	Chtf18	3.03555	0.00713786	0.0342838
2.67104	Ttc27	1.50665	0.00756173	0.0361149
2.66216	Bvht	2.72868	0.00776408	0.0369866
2.64771	Kntc1	2.27173	0.00810382	0.038487
2.64281	Plekhg5	1.86575	0.00822207	0.038979
2.63395	Dscc1	2.3139	0.00843979	0.039849
2.62267	Pald1	1.63658	0.00872449	0.0410303
2.60956	Dmtn	1.65887	0.00906594	0.0424131
2.60648	Depdc7	1.89462	0.00914782	0.0427479
2.60386	AU020206	2.01351	0.00921808	0.0430223
2.59069	C330021F23Rik	2.51888	0.00957828	0.0444696
2.59011	Zranb3	1.71688	0.00959455	0.044534
2.5828	Dnajc6	5.46302	0.00980021	0.0453981
2.57471	Def8	1.51481	0.0100325	0.046405
2.57273	5430403G16Rik	1.5953	0.0100901	0.0466019
2.55574	Palm3	3.81233	0.0105961	0.0487338
2.54755	Slc17a9	3.5955	0.0108482	0.0496847
2.54608	Celf5	2.13674	0.0108939	0.0498696
2.54554	Aldh5a1	1.69622	0.0109108	0.0499102
2.5446	Syk	3.54808	0.0109403	0.0499957

## Sheet: DEG_Dox_Responsive
Dox Responsive
scores	names	logfoldchanges	pvals	pvals_adj
30.8412	Hmga2	2.33819	7.35e-209	1.37e-204
29.6705	Mdk	1.90272	1.84e-193	1.72e-189
28.1574	Id1	1.91135	1.95e-174	1.21e-170
26.2998	exPax8	3.38738	1.93e-152	7.18e-149
25.9615	Id3	1.70727	1.35e-148	4.18e-145
25.0845	Sox11	1.83939	7.34e-139	1.71e-135
24.9066	Nt5dc2	1.73772	6.31e-137	1.31e-133
23.5391	Greb1	2.29229	1.63e-122	2.62e-119
23.4606	Id2	1.68066	1.03e-121	1.48e-118
23.2185	Wfdc2	1.77297	2.96e-119	3.94e-116
23.1164	Rcn1	1.70082	3.16e-118	3.93e-115
21.8481	Eno3	3.06619	8.1e-106	6.86e-103
21.4481	Capn6	2.63487	4.76e-102	3.28e-99
20.5405	Nrep	1.90744	9.37e-94	6.02e-91
19.6679	Id4	1.55383	4.06e-86	2.23e-83
18.8722	Npnt	1.58997	1.93e-79	8.37e-77
18.5817	Dusp2	1.56218	4.52e-77	1.83e-74
18.4267	Prtg	2.3027	8.03e-76	3.05e-73
17.2871	Nr2f6	1.67412	5.88e-67	1.74e-64
14.2067	Klk8	2.35523	8.33e-46	1.37e-43
14.0906	Acvr2b	1.52129	4.34e-45	6.97e-43
13.4072	Gipr	2.19452	5.48e-41	7.68e-39
13.311	Pla2g7	1.62611	2e-40	2.72e-38
12.6661	Isl1	1.68234	9.12e-37	1.07e-34
12.6614	Cldn6	1.74377	9.68e-37	1.13e-34
12.5419	Frem2	2.43094	4.4e-36	4.97e-34
12.0485	Cacna2d1	2.51588	1.98e-33	2.06e-31
11.8149	Aldh1a3	3.3414	3.27e-32	3.19e-30
11.2983	Unc5b	1.97047	1.34e-29	1.17e-27
11.2064	Kcnmb4	2.67041	3.79e-29	3.22e-27
11.1709	Nradd	1.56957	5.66e-29	4.75e-27
11.1269	Mmp11	1.72904	9.28e-29	7.72e-27
10.3138	Msx2	2.39793	6.11e-25	4.34e-23
10.1444	Arhgdig	1.78946	3.51e-24	2.4e-22
9.83461	Galnt7	1.68694	7.99e-23	4.88e-21
9.46594	Emid1	1.72517	2.91e-21	1.66e-19
8.98737	Tmem132a	1.60261	2.53e-19	1.27e-17
8.73102	Lrp2	2.15001	2.52e-18	1.19e-16
8.40386	Phox2a	2.61622	4.32e-17	1.83e-15
7.9709	Adra2c	3.55639	1.58e-15	5.77e-14
7.86316	Hrc	2.78688	3.75e-15	1.33e-13
7.85246	2021-09-04	2.20255	4.08e-15	1.44e-13
7.76798	Adssl1	1.52256	7.97e-15	2.77e-13
7.72173	Wdr86	2.01875	1.15e-14	3.92e-13
7.60374	Arid3b	2.36539	2.88e-14	9.56e-13
7.60373	Cox6a2	1.96703	2.88e-14	9.56e-13
7.49385	Trim71	1.65507	6.69e-14	2.15e-12
7.46955	Gnaz	2.01341	8.05e-14	2.57e-12
7.42924	4930426D05Rik	2.01616	1.09e-13	3.43e-12
7.36724	Klc3	1.51467	1.74e-13	5.33e-12
7.35659	Gm266	1.72727	1.89e-13	5.74e-12
7.32905	Usp11	1.59092	2.32e-13	7e-12
7.28606	Lef1	1.67571	3.19e-13	9.47e-12
7.21589	Fras1	1.89653	5.36e-13	1.56e-11
7.07403	Cecr2	1.659	1.51e-12	4.18e-11
6.99128	Car8	1.57924	2.72e-12	7.44e-11
6.75725	Cadm3	1.99721	1.41e-11	3.64e-10
6.73592	Sel1l3	2.54074	1.63e-11	4.2e-10
6.52299	Msx1	1.5539	6.89e-11	1.65e-09
6.49628	Il24	4.57831	8.23e-11	1.95e-09
6.47454	Magi1	1.54577	9.51e-11	2.24e-09
6.43903	Il17rd	1.57605	1.2e-10	2.8e-09
6.43173	Tmem178	1.87863	1.26e-10	2.94e-09
6.36284	Ism1	2.61222	1.98e-10	4.51e-09
6.34375	Sox6	2.10295	2.24e-10	5.07e-09
6.27827	Spsb4	2.41195	3.42e-10	7.61e-09
6.26246	Shisa2	2.31111	3.79e-10	8.37e-09
6.25799	Sall2	1.80571	3.9e-10	8.58e-09
6.16026	Ptpn21	1.58713	7.26e-10	1.57e-08
6.06143	Snhg11	1.5615	1.35e-09	2.85e-08
6.01991	Cpne5	2.03872	1.75e-09	3.64e-08
5.98054	Igdcc3	1.63639	2.22e-09	4.57e-08
5.86988	Klhl14	2.23733	4.36e-09	8.71e-08
5.82183	Wfdc8	2.54149	5.82e-09	1.14e-07
5.67402	Ccdc74a	1.50297	1.39e-08	2.63e-07
5.63917	Slco2a1	1.64672	1.71e-08	3.19e-07
5.61889	Ccdc88c	1.60661	1.92e-08	3.56e-07
5.54529	St8sia6	4.5513	2.93e-08	5.33e-07
5.3934	Nectin1	1.55211	6.91e-08	1.21e-06
5.38963	Olfm2	2.00075	7.06e-08	1.23e-06
5.38761	Rem2	1.58323	7.14e-08	1.24e-06
5.37657	Slc35f3	3.10294	7.59e-08	1.31e-06
5.30715	Hacd4	1.73669	1.11e-07	1.89e-06
5.27804	Fsd1	1.69448	1.31e-07	2.19e-06
5.27607	Asphd2	2.10886	1.32e-07	2.21e-06
5.26225	Cnnm4	2.33096	1.42e-07	2.36e-06
5.12216	Car4	1.75246	3.02e-07	4.77e-06
5.01497	Ctnnd2	2.01275	5.3e-07	8.06e-06
4.99781	Slc15a3	4.18227	5.8e-07	8.76e-06
4.97718	Cdh3	1.80774	6.45e-07	9.63e-06
4.7069	Ypel1	1.55556	2.52e-06	3.47e-05
4.69158	Angpt2	1.75632	2.71e-06	3.72e-05
4.66576	Fignl2	1.7587	3.07e-06	4.18e-05
4.5686	Npy	2.4731	4.91e-06	6.47e-05
4.52846	Akap5	1.6202	5.94e-06	7.75e-05
4.40037	Prokr2	3.75267	1.08e-05	0.000135647
4.34372	Cacna2d3	2.96294	1.4e-05	0.000172512
4.26632	Aldh4a1	1.81168	1.99e-05	0.000238006
4.26185	Fign	1.55905	2.03e-05	0.000242513
4.25261	Nppa	3.61842	2.11e-05	0.000252086
4.16531	Chn2	1.84153	3.11e-05	0.000361711
4.13817	Tstd3	1.51771	3.5e-05	0.000403981
4.11049	Dab1	2.08469	3.95e-05	0.000450578
4.10707	Pcp4	1.69294	4.01e-05	0.000456732
3.97537	Mycl	1.51022	7.03e-05	0.000765564
3.97464	Tcf7	1.73011	7.05e-05	0.00076726
3.94637	Kcnma1	3.02328	7.93e-05	0.000857192
3.94223	Gdf11	1.76426	8.07e-05	0.000870138
3.91715	Shisa8	2.33654	8.96e-05	0.000956919
3.90259	Actn3	2.62563	9.52e-05	0.00101114
3.88385	Pabpc1l	2.97937	0.000102814	0.00108007
3.87132	Tril	1.65902	0.00010825	0.00113016
3.8684	Tmem41a	1.78217	0.00010955	0.00114182
3.79225	Cdh4	1.64572	0.000149289	0.0015203
3.75783	Necab2	1.82125	0.000171396	0.00172284
3.6955	Fgf18	2.14058	0.000219458	0.00215821
3.68847	Cnn1	1.50015	0.000225609	0.00221404
3.68533	Gm45051	1.579	0.000228408	0.00223561
3.67589	Flrt1	1.88974	0.000237026	0.0023151
3.62418	Fgf9	2.28947	0.000289883	0.00278037
3.6153	Pygm	2.21017	0.000299995	0.00286556
3.58394	Grin2b	2.29036	0.000338452	0.00320335
3.5249	Kcnmb4os2	3.08416	0.000423642	0.00394005
3.51755	Ebf4	1.73482	0.000435552	0.00404029
3.46402	Fam46c	1.50984	0.000532169	0.00484253
3.2301	Galnt17	1.80555	0.00123748	0.0103415
3.21881	Lmod1	1.75334	0.00128723	0.0107284
3.18391	Eya2	1.78818	0.00145299	0.0119128
3.17418	Gal	2.47554	0.00150262	0.0122873
3.07527	Tmem59l	3.54732	0.00210315	0.0165307
3.00431	Wipf3	1.77415	0.00266182	0.0203971
2.99433	Pacsin1	2.10303	0.00275051	0.0209904
2.95968	H2-Oa	3.34007	0.00307954	0.0231506
2.92774	Duoxa2	2.00637	0.00341435	0.0253102
2.91948	Rasl10a	3.07437	0.00350613	0.0258979
2.91487	Plekha6	1.62038	0.00355841	0.026232
2.856	Dpf3	2.03905	0.00429019	0.0308597
2.84112	Hes5	1.61048	0.00449556	0.032087
2.8278	Abcb1b	1.99486	0.00468693	0.0332999
2.82152	Fndc3c1	1.6342	0.00477963	0.033881
2.82093	Bves	1.56065	0.00478847	0.0339308
2.79384	Itga4	1.63921	0.00520858	0.03642
2.78185	Hmx1	2.70707	0.00540506	0.0375573
2.77885	Guca1a	1.67248	0.00545521	0.0378212
2.75334	Syt14	1.83498	0.00589905	0.040432
2.70882	Prr36	1.5554	0.00675224	0.0454113
2.67876	Adgra1	4.31369	0.00738956	0.0490951
2.67447	Marveld2	1.73795	0.00748469	0.0496034

## Sheet: DEG_Nonthyroid_epithelial
Non-Thyroid Epithelium
scores	names	logfoldchanges	pvals	pvals_adj
11.1631	S100a14	6.39638	6.18e-29	1.15e-24
11.0757	S100a11	2.65247	1.65e-28	1.53e-24
10.2545	Tacstd2	5.06455	1.13e-24	7.01e-21
10.2179	Klf5	4.08125	1.65e-24	7.68e-21
9.57719	Perp	3.75828	9.97e-22	3.72e-18
9.49226	Epcam	2.51397	2.26e-21	7.02e-18
9.40638	Krt7	3.40865	5.14e-21	1.37e-17
8.73578	S100a10	2.2644	2.42e-18	5.64e-15
8.43574	Sat1	2.60254	3.29e-17	6.81e-14
8.37451	Hspb1	2.61527	5.55e-17	1.03e-13
8.31786	S100a6	3.15891	8.96e-17	1.39e-13
8.29859	2610528A11Rik	6.75558	1.05e-16	1.51e-13
8.15569	S100a16	3.34252	3.47e-16	4.62e-13
7.84942	Mpzl2	4.06826	4.18e-15	5.19e-12
7.82647	Krt15	8.1655	5.02e-15	5.84e-12
7.77639	Anxa1	2.98904	7.46e-15	8.18e-12
7.40035	Cldn4	2.89422	1.36e-13	1.41e-10
7.31369	Lgals3	2.9556	2.6e-13	2.55e-10
7.23799	Tmem176b	1.77512	4.55e-13	4.24e-10
7.17411	Atf3	2.40811	7.28e-13	6.46e-10
7.16085	Krt17	6.58333	8.02e-13	6.79e-10
6.9881	Elf3	2.59242	2.79e-12	2.26e-09
6.9505	Anxa3	2.54535	3.64e-12	2.83e-09
6.87436	Krt5	8.63954	6.23e-12	4.46e-09
6.81573	Krt19	1.95978	9.38e-12	6.47e-09
6.6284	Fxyd3	6.91025	3.39e-11	2.11e-08
6.46715	Wfdc2	2.03865	9.99e-11	5.64e-08
6.40706	Sfn	3.51856	1.48e-10	8.13e-08
6.40078	Avpi1	2.3745	1.55e-10	8.23e-08
6.25619	Tmem176a	1.74397	3.94e-10	2.04e-07
6.09962	Cbr2	8.54725	1.06e-09	5.08e-07
6.00609	Krt8	1.76047	1.9e-09	8.64e-07
5.99871	Aqp3	4.90384	1.99e-09	8.83e-07
5.98902	Sdc1	3.12349	2.11e-09	8.94e-07
5.9374	Ifitm3	1.70012	2.9e-09	1.17e-06
5.91943	Ctsh	1.81753	3.23e-09	1.28e-06
5.90967	Dhrs3	2.39962	3.43e-09	1.33e-06
5.88783	Ahnak	1.82582	3.91e-09	1.46e-06
5.86002	Zfp36	1.71876	4.63e-09	1.63e-06
5.70288	Ndrg1	1.70795	1.18e-08	3.79e-06
5.61795	Spint1	2.13728	1.93e-08	6e-06
5.58332	Gsto1	3.164	2.36e-08	7.21e-06
5.56395	Ptges	2.17307	2.64e-08	7.93e-06
5.55413	Ly6e	3.04837	2.79e-08	8.25e-06
5.52518	Rab25	2.45713	3.29e-08	9.56e-06
5.48795	Klf3	1.58275	4.07e-08	1.15e-05
5.45705	Wnt4	2.62265	4.84e-08	1.35e-05
5.43755	Dsp	2.65607	5.4e-08	1.47e-05
5.43022	Upk3bl	4.94663	5.63e-08	1.48e-05
5.41057	Krt18	1.54874	6.28e-08	1.63e-05
5.35906	Stard10	2.09848	8.37e-08	2.11e-05
5.32129	F3	1.75372	1.03e-07	2.56e-05
5.24426	Krt14	7.37191	1.57e-07	3.66e-05
5.17294	Ets2	2.20602	2.3e-07	5.24e-05
5.14169	Alcam	2.49337	2.72e-07	6.11e-05
5.06369	Mapk13	1.76031	4.11e-07	8.71e-05
4.91015	Nupr1	2.33233	9.1e-07	0.000173059
4.86402	Actn4	1.53078	1.15e-06	0.000210154
4.73605	Fgfbp1	3.02475	2.18e-06	0.00036798
4.72001	Eya2	3.97118	2.36e-06	0.000392416
4.67307	Runx1	1.9238	2.97e-06	0.000485088
4.65975	Ctsc	2.28871	3.17e-06	0.000508614
4.5238	Sema3c	3.86138	6.07e-06	0.00094328
4.48313	Por	1.81853	7.36e-06	0.001104
4.43411	Pglyrp1	4.43138	9.25e-06	0.00133503
4.35018	Emp1	2.338	1.36e-05	0.00189174
4.34147	Cast	2.41441	1.42e-05	0.00195233
4.34001	Cltb	1.53916	1.42e-05	0.00195233
4.29339	Foxq1	3.77486	1.76e-05	0.00230932
4.28198	Gltp	2.58434	1.85e-05	0.00238078
4.25668	Capg	1.83025	2.07e-05	0.0026304
4.23349	Mal2	2.07496	2.3e-05	0.00289726
4.21158	H2-D1	2.20279	2.54e-05	0.00317178
4.1898	Gsta4	1.72424	2.79e-05	0.00346881
4.10425	Ptpn13	1.78992	4.06e-05	0.00487699
4.04916	Lurap1l	3.38531	5.14e-05	0.00606271
4.01137	Fam107b	2.64486	6.04e-05	0.00696849
3.99089	Jup	1.90725	6.58e-05	0.00752554
3.94505	Dcxr	1.8026	7.98e-05	0.00883257
3.92993	Trim29	7.85974	8.5e-05	0.00920647
3.85626	Ly6a	6.27236	0.000115136	0.011987
3.83277	Elf1	1.75154	0.000126707	0.0129742
3.79598	Baiap2	2.0066	0.000147063	0.0148949
3.7278	1700027J19Rik	2.11287	0.00019316	0.0184602
3.72639	Rassf7	1.9911	0.000194241	0.0184639
3.70559	Cdh1	2.04082	0.000210903	0.019652
3.70228	Fam129b	1.94089	0.000213667	0.0198104
3.66146	Arg1	5.64971	0.000250785	0.0228898
3.6465	Fam241a	3.47727	0.000265841	0.0239334
3.61665	Ikzf2	2.07762	0.000298436	0.0264841
3.60678	Metrnl	2.53172	0.000310023	0.0272527
3.59368	Tmbim1	1.68042	0.000326036	0.0285259
3.58172	Selenbp1	1.57595	0.000341333	0.0294525
3.5692	1500011K16Rik	1.59387	0.000358076	0.0304421
3.54477	Krt6a	9.41908	0.000392961	0.0329875
3.4149	Pthlh	2.40872	0.000638054	0.0478871
3.40689	Lmo7	1.65128	0.000657072	0.0485921

## Sheet: DEG_Neuronal_Like_Cells
Neuronal-like Cells
scores	names	logfoldchanges	pvals	pvals_adj
26.9729	Sox11	2.62412	3.07e-160	5.72e-156
25.479	Tubb2b	3.74248	3.37e-143	2.09e-139
24.9959	Map1b	2.21114	6.77e-138	3.16e-134
23.4611	Stmn1	2.21596	1.02e-121	2.71e-118
23.4157	Ckb	2.20556	2.96e-121	6.89e-118
22.4038	Tuba1a	2.3534	3.61e-111	6.12e-108
22.3053	Marcks	1.66598	3.28e-110	5.1e-107
21.0774	Igfbp2	1.82898	1.28e-98	1.59e-95
20.4955	Vim	1.68611	2.36e-93	2.59e-90
20.1623	Psip1	1.75975	2.1e-90	1.96e-87
20.0913	Hn1	1.80716	8.8e-90	7.81e-87
19.8169	Sox2	3.17404	2.13e-87	1.72e-84
19.1969	Basp1	1.73389	3.93e-82	2.71e-79
18.6112	Otx2	3.54013	2.61e-77	1.52e-74
18.0599	Ptn	1.97187	6.6e-73	3.42e-70
17.6436	Zic1	4.2944	1.14e-69	5.44e-67
14.7309	En2	4.37619	4.08e-49	1e-46
14.3855	Cdh2	2.42824	6.38e-47	1.42e-44
13.6468	Uchl1	2.21172	2.11e-42	4.1e-40
12.657	Crabp2	2.35191	1.02e-36	1.66e-34
12.6095	RF01962	2.11454	1.87e-36	2.95e-34
12.2438	Pantr1	4.76288	1.81e-34	2.58e-32
12.1639	Fabp7	5.01692	4.84e-34	6.68e-32
12.1505	Zic5	4.50065	5.7e-34	7.81e-32
12.0121	Fam181b	3.54786	3.07e-33	4.03e-31
11.6774	Fez1	4.66433	1.66e-31	2.01e-29
11.609	Ppp1r1a	2.54109	3.71e-31	4.4e-29
11.5201	Car14	2.80765	1.05e-30	1.22e-28
11.4106	Fzd3	2.10696	3.7e-30	4.23e-28
11.3473	Hist3h2ba	2.0487	7.65e-30	8.59e-28
11.2316	Bex2	1.64643	2.85e-29	3.11e-27
11.1436	Kif5c	2.37239	7.69e-29	8.24e-27
11.1363	Msi1	2.78707	8.36e-29	8.9e-27
11.0185	Zic2	4.10997	3.11e-28	3.22e-26
10.9266	Pou3f2	5.70934	8.6e-28	8.71e-26
10.6617	Tox3	2.6646	1.54e-26	1.5e-24
10.6155	Efna5	2.02155	2.52e-26	2.4e-24
10.235	Syt11	2.49618	1.38e-24	1.19e-22
9.98433	Cpe	1.93574	1.78e-23	1.45e-21
9.86558	Zcchc18	2.31786	5.87e-23	4.63e-21
9.77706	Nsd2	1.84357	1.41e-22	1.1e-20
9.66396	Igfbpl1	5.43864	4.29e-22	3.24e-20
9.63084	Rtn1	3.44962	5.92e-22	4.43e-20
9.62031	Nsg1	2.05038	6.56e-22	4.89e-20
9.58539	Dpysl3	1.78773	9.21e-22	6.76e-20
9.5842	Dbn1	1.50969	9.32e-22	6.81e-20
9.46638	Cntfr	1.96596	2.9e-21	2.05e-19
9.43597	Cnpy1	3.7404	3.87e-21	2.71e-19
9.30893	Hdgfl3	1.5012	1.29e-20	8.63e-19
9.29244	Pax3	4.66389	1.51e-20	1e-18
9.18518	H1fx	1.586	4.11e-20	2.6e-18
9.00777	Zfhx4	1.72726	2.1e-19	1.25e-17
8.98153	Rrm2	2.33372	2.67e-19	1.57e-17
8.95432	Ly6h	3.00255	3.42e-19	2e-17
8.89626	Cadm1	1.7156	5.78e-19	3.32e-17
8.83186	Pclaf	2.07941	1.03e-18	5.73e-17
8.69839	Tubb3	4.92439	3.37e-18	1.8e-16
8.6447	Top2a	1.83075	5.39e-18	2.82e-16
8.50304	Mex3b	1.62032	1.85e-17	9.2e-16
8.48441	Rspo3	2.66304	2.17e-17	1.07e-15
8.41389	Nes	1.59147	3.97e-17	1.91e-15
8.39072	Tmem47	1.67541	4.83e-17	2.32e-15
8.33641	Cenpf	2.01162	7.66e-17	3.63e-15
8.30702	Ube2c	1.631	9.81e-17	4.6e-15
8.14326	Pou3f3	4.53517	3.85e-16	1.75e-14
7.87641	Bcat1	1.99266	3.37e-15	1.4e-13
7.69144	Fgf15	4.56771	1.45e-14	5.66e-13
7.64187	Podxl2	2.13047	2.14e-14	8.19e-13
7.62597	Tagln3	4.48282	2.42e-14	9.21e-13
7.51767	Kif1a	2.03048	5.58e-14	2.07e-12
7.51513	Hist1h1b	1.94189	5.69e-14	2.11e-12
7.50523	Rnf165	2.15606	6.13e-14	2.27e-12
7.48775	Birc5	1.55374	7.01e-14	2.58e-12
7.327	Nsg2	4.77422	2.35e-13	8.42e-12
7.24701	Map2	4.63403	4.26e-13	1.49e-11
7.22282	Vangl2	1.73144	5.09e-13	1.76e-11
7.1951	Phf6	1.79476	6.24e-13	2.13e-11
7.10592	Ehbp1	2.09155	1.2e-12	3.98e-11
7.03752	Nxph4	1.78943	1.96e-12	6.32e-11
6.99662	Metrn	1.642	2.62e-12	8.33e-11
6.6268	Wnt8b	4.91945	3.43e-11	9.97e-10
6.60971	Fjx1	1.99277	3.85e-11	1.12e-09
6.60888	En1	3.07305	3.87e-11	1.12e-09
6.58351	Nog	2.39194	4.59e-11	1.32e-09
6.52136	Ralgps2	1.53719	6.97e-11	1.96e-09
6.47747	Wnt3	4.77189	9.33e-11	2.58e-09
6.43448	Elavl3	5.09328	1.24e-10	3.4e-09
6.40131	Pcsk1n	2.98764	1.54e-10	4.17e-09
6.22819	Elavl4	4.70932	4.72e-10	1.19e-08
6.18765	Mki67	1.7476	6.11e-10	1.52e-08
6.18765	Cenpv	1.54974	6.11e-10	1.52e-08
6.09108	Jam2	2.38323	1.12e-09	2.71e-08
6.07612	2021-09-03	2.57472	1.23e-09	2.96e-08
6.06967	Spc25	1.72335	1.28e-09	3.08e-08
5.99118	Tpx2	1.50067	2.08e-09	4.92e-08
5.972	Bcl11a	2.08381	2.34e-09	5.49e-08
5.94422	Ank2	2.1057	2.78e-09	6.45e-08
5.92911	Uhrf1	1.79041	3.05e-09	7.03e-08
5.8978	Aurkb	1.95691	3.68e-09	8.45e-08
5.89593	Gli3	1.65154	3.73e-09	8.54e-08
5.88143	Mycl	2.27501	4.07e-09	9.29e-08
5.86055	Hmmr	1.59619	4.61e-09	1.04e-07
5.84313	Zic3	3.63675	5.12e-09	1.15e-07
5.82107	Ccnb1	1.69305	5.85e-09	1.3e-07
5.78892	Elavl2	2.78091	7.08e-09	1.55e-07
5.6948	Khdrbs3	1.6223	1.24e-08	2.63e-07
5.61701	Lmo1	2.80371	1.94e-08	4.05e-07
5.60884	Lhx2	4.09087	2.04e-08	4.24e-07
5.60173	Pou3f1	3.35619	2.12e-08	4.41e-07
5.58927	Cdca3	1.52526	2.28e-08	4.72e-07
5.58142	Shf	1.84655	2.39e-08	4.91e-07
5.54086	Nusap1	1.96283	3.01e-08	6.07e-07
5.53625	Lix1	1.81949	3.09e-08	6.22e-07
5.49899	Ccna2	1.74726	3.82e-08	7.63e-07
5.49	Racgap1	1.62993	4.02e-08	7.99e-07
5.46041	Irx5	1.53937	4.75e-08	9.35e-07
5.45284	Nmral1	1.57525	4.96e-08	9.72e-07
5.44912	Wscd1	2.16806	5.06e-08	9.92e-07
5.44219	Dach1	2.65772	5.26e-08	1.03e-06
5.41613	Zic4	4.60607	6.09e-08	1.18e-06
5.37902	Sox21	3.53505	7.49e-08	1.43e-06
5.32893	Samd5	1.7481	9.88e-08	1.85e-06
5.27817	Fbxo5	1.5825	1.3e-07	2.4e-06
5.25609	Rasal2	2.26614	1.47e-07	2.69e-06
5.24315	Mir124-2hg	6.0014	1.58e-07	2.87e-06
5.23403	Srgap3	2.55668	1.66e-07	3.01e-06
5.21796	Dclk1	1.58702	1.81e-07	3.26e-06
5.154	Bub1	1.61646	2.55e-07	4.53e-06
5.11978	Stmn2	2.69911	3.06e-07	5.39e-06
5.09955	Celf4	1.68568	3.4e-07	5.95e-06
5.07986	Kif15	2.01249	3.78e-07	6.55e-06
5.078	Six3	2.63114	3.81e-07	6.61e-06
5.0653	Nrn1	3.21663	4.08e-07	7.03e-06
5.01535	Irx2	2.23441	5.29e-07	8.99e-06
5.00293	Pimreg	2.39638	5.65e-07	9.56e-06
4.99778	Igdcc3	1.54257	5.8e-07	9.77e-06
4.99398	Incenp	1.50903	5.91e-07	9.95e-06
4.99192	Tdrkh	1.67491	5.98e-07	1e-05
4.98232	Psmc3ip	1.58804	6.28e-07	1.05e-05
4.93447	Sall2	1.57756	8.04e-07	1.33e-05
4.92091	Dpysl5	2.27689	8.61e-07	1.42e-05
4.90353	Gpm6b	1.99752	9.41e-07	1.54e-05
4.89023	Srrm4	4.83837	1.01e-06	1.64e-05
4.89015	Pou3f4	4.10064	1.01e-06	1.64e-05
4.88135	Mn1	2.0364	1.05e-06	1.71e-05
4.87375	5330434G04Rik	3.33078	1.09e-06	1.76e-05
4.85003	Rab6b	2.34703	1.23e-06	1.97e-05
4.84198	Ednrb	2.07747	1.29e-06	2.04e-05
4.8032	Crocc	2.02307	1.56e-06	2.46e-05
4.78105	A730017C20Rik	2.78206	1.74e-06	2.73e-05
4.77349	Kif11	1.83762	1.81e-06	2.83e-05
4.76144	Gpm6a	3.05987	1.92e-06	3e-05
4.7522	Ildr2	3.66333	2.01e-06	3.12e-05
4.73646	Soga3	5.43757	2.17e-06	3.35e-05
4.70782	Elovl4	1.94326	2.5e-06	3.82e-05
4.68944	Olfm1	2.15759	2.74e-06	4.15e-05
4.68037	Wnt1	4.77251	2.86e-06	4.32e-05
4.67994	Sbk1	1.55081	2.87e-06	4.33e-05
4.6644	Fgf8	2.90338	3.1e-06	4.63e-05
4.6389	Rad51	1.75508	3.5e-06	5.16e-05
4.59149	Erbb4	3.28819	4.4e-06	6.39e-05
4.59098	Adgrv1	2.78423	4.41e-06	6.4e-05
4.58487	Dtl	1.59929	4.54e-06	6.58e-05
4.56419	Btbd17	4.62377	5.01e-06	7.23e-05
4.55453	Nr2f1	1.94034	5.25e-06	7.53e-05
4.54321	Mapk10	6.27261	5.54e-06	7.89e-05
4.53079	Trp53i11	1.86215	5.88e-06	8.34e-05
4.52036	Nhlh2	6.34845	6.17e-06	8.72e-05
4.4585	Fam171b	3.05261	8.25e-06	0.000113123
4.43551	Stmn3	5.10241	9.19e-06	0.000124767
4.42914	Mapk8ip1	1.62209	9.46e-06	0.000128138
4.38203	Tpgs2	1.62808	1.18e-05	0.00015696
4.38117	Pbk	1.97767	1.18e-05	0.000157467
4.31152	Slc6a15	3.32244	1.62e-05	0.000211295
4.28774	Knl1	2.06763	1.81e-05	0.000233273
4.28491	C530008M17Rik	2.22305	1.83e-05	0.000235937
4.27562	Eml5	2.13066	1.91e-05	0.000245318
4.24832	Nuak2	1.68203	2.15e-05	0.000274172
4.24762	Hes5	2.74648	2.16e-05	0.000274844
4.21054	Dtna	2.0022	2.55e-05	0.000319711
4.20046	Hist1h2ae	1.63014	2.66e-05	0.00033294
4.19758	Cspg5	2.38763	2.7e-05	0.000336531
4.17324	Crmp1	4.40413	3e-05	0.000371113
4.14059	Exo1	2.19481	3.46e-05	0.000423602
4.13941	Bub1b	1.58337	3.48e-05	0.000425514
4.12795	Otx1	4.35497	3.66e-05	0.000446106
4.12693	Fsd1l	1.63632	3.68e-05	0.000447634
4.11577	Ttyh1	2.85362	3.86e-05	0.000467271
4.1122	Cntnap2	4.09109	3.92e-05	0.000473956
4.10666	Clspn	1.58411	4.01e-05	0.000484207
4.10527	Scrn1	2.46659	4.04e-05	0.000486487
4.10264	Atp6v0e2	1.51063	4.08e-05	0.000491417
4.09243	Map2k6	1.5252	4.27e-05	0.000511595
4.08515	Usp51	1.76489	4.4e-05	0.000525529
4.08074	Zfp41	2.4505	4.49e-05	0.000534232
4.06214	Cenpm	1.52295	4.86e-05	0.000573891
4.0357	Stmn4	5.1967	5.44e-05	0.000636873
4.01262	Nrarp	2.14672	6e-05	0.00069855
4.00084	Lsamp	2.40183	6.31e-05	0.000729683
3.99786	Efnb3	1.6208	6.39e-05	0.000738472
3.97612	Ncapg	1.64668	7e-05	0.000801362
3.9535	Lhx5	4.75583	7.7e-05	0.000874651
3.9476	Draxin	4.25549	7.89e-05	0.000893216
3.93843	Mir670hg	3.37171	8.2e-05	0.000924082
3.92574	Onecut2	4.84504	8.65e-05	0.000970682
3.92077	Ppp2r2b	2.33677	8.83e-05	0.000988543
3.91217	Chgb	5.07648	9.15e-05	0.00102014
3.90439	Ascl1	4.87469	9.45e-05	0.00104723
3.88592	Irx1	1.77408	0.000101942	0.00112347
3.8805	Pcp4l1	2.20257	0.000104244	0.00114613
3.87751	Sdk2	1.53131	0.000105533	0.00115837
3.87748	Chek1	1.50603	0.000105544	0.00115837
3.87583	Fgfbp3	2.454	0.000106261	0.00116556
3.87311	Dll3	4.49442	0.000107457	0.0011766
3.84422	Ect2	1.56536	0.000120937	0.00131416
3.79772	Kif4	1.94235	0.000146032	0.00156766
3.7894	Miat	5.16039	0.00015101	0.00162017
3.78365	Luzp2	2.91504	0.000154544	0.00165427
3.76287	Insm1	5.84972	0.000167972	0.00178468
3.75969	Kif18a	1.8213	0.000170123	0.0018065
3.75261	Aurka	1.51251	0.000175004	0.001852
3.73357	Gng3	1.61488	0.000188787	0.00197542
3.71463	Dcx	5.11597	0.0002035	0.00211166
3.69494	Nuf2	2.12462	0.000219937	0.00225951
3.66322	Khdrbs2	4.15993	0.000249069	0.00253227
3.66018	Rfx4	4.38247	0.000252036	0.00255825
3.65691	0610010F05Rik	1.99326	0.000255272	0.00258405
3.64565	Tmem163	3.99261	0.00026672	0.00269117
3.64157	Cxxc4	2.07639	0.00027098	0.00272972
3.63139	C130071C03Rik	5.31397	0.000281896	0.00282441
3.62376	Plch1	3.35883	0.000290354	0.00290448
3.59097	Nrcam	4.08492	0.00032945	0.00326924
3.58883	Pak3	2.29995	0.000332164	0.00329267
3.5728	Cdca2	1.54663	0.000353189	0.00348256
3.54713	Ebf2	4.12186	0.000389455	0.00379002
3.53885	Gm2694	1.77725	0.000401871	0.00390247
3.50773	Ckap2l	1.50537	0.000451946	0.00432809
3.50479	Gap43	1.92668	0.000456976	0.00436728
3.47882	Cdk5r1	3.77666	0.000503629	0.00478615
3.46029	Tspyl4	1.8683	0.000539584	0.00508634
3.45001	Prr7	1.95972	0.000560563	0.00526279
3.41329	Fam110a	1.53327	0.00064184	0.00594929
3.41256	Pax6	4.88401	0.000643556	0.00596089
3.40777	Nhs	1.95675	0.000654972	0.00606061
3.37943	Cenpp	1.57071	0.000726359	0.00663876
3.3527	Aspm	1.8078	0.000800268	0.00725026
3.34233	Necab2	1.77739	0.000830779	0.00747941
3.33174	Dbx1	3.55287	0.000863045	0.00772141
3.2938	Ptprz1	3.24022	0.000988431	0.00873418
3.26874	Ina	4.28458	0.00108029	0.00946513
3.2463	Rspo2	3.89143	0.00116915	0.0101482
3.24027	Dmrta2	3.88506	0.00119416	0.0103221
3.22035	Neurog2	4.23818	0.00128033	0.0109501
3.21632	Amer2	3.51981	0.00129846	0.0110848
3.20945	Spsb4	1.529	0.00132991	0.0113118
3.20673	Lin28b	1.69894	0.00134253	0.0113984
3.19185	Sox3	2.39497	0.00141364	0.0119422
3.1725	Suv39h2	1.948	0.00151135	0.01267
3.1499	Nrxn1	4.33777	0.00163324	0.0135096
3.14101	Ptgds	2.90202	0.00168369	0.0138347
3.13613	Sp8	2.742	0.00171192	0.0140347
3.13339	Sox1	4.62937	0.00172801	0.0141428
3.12688	2610318N02Rik	1.65426	0.0017667	0.0144405
3.11409	2510009E07Rik	2.29926	0.00184512	0.0150024
3.11159	Rundc3a	4.52984	0.00186086	0.0151172
3.10711	Arvcf	1.53127	0.00188923	0.0153344
3.10444	Myt1l	6.38611	0.00190639	0.0154602
3.09793	Dpysl4	4.29789	0.00194879	0.0157561
3.09596	Npas3	2.17563	0.00196175	0.0158338
3.07746	Barhl2	5.71295	0.00208775	0.0167271
3.05233	Fzd10	3.07808	0.00227071	0.018061
3.02518	Trim2	1.65874	0.00248484	0.0195743
3.02515	Kif2c	1.60123	0.00248513	0.0195743
3.02407	Ttk	1.56139	0.002494	0.0196359
3.01798	Zfp536	3.55016	0.0025447	0.0199844
3.00714	Oip5	1.54457	0.00263718	0.0206152
2.99487	Peg12	1.71049	0.00274565	0.0213111
2.98362	Dmrtb1	3.76441	0.00284861	0.0220334
2.98354	Adgrb3	4.94578	0.00284935	0.0220334
2.98082	Slc1a2	3.95586	0.00287475	0.0222022
2.97031	Thsd7a	1.71075	0.00297498	0.022872
2.95594	Kif20a	1.62914	0.00311715	0.0237592
2.94448	Scg3	6.36249	0.00323502	0.0244774
2.90653	Syt1	3.36385	0.00365457	0.0272317
2.90266	Foxb1	4.01662	0.00370009	0.0275269
2.89181	Ebf1	1.62927	0.00383034	0.0284391
2.88686	Tram1l1	1.70021	0.00389105	0.028821
2.8731	Tfap2b	4.76334	0.00406467	0.0299641
2.87263	Pax7	3.42674	0.00407066	0.0299963
2.86417	Syt7	3.73728	0.0041811	0.0307251
2.82471	Gm45847	2.36043	0.00473239	0.0343468
2.79835	Nova2	3.28698	0.00513651	0.0368311
2.79588	Lrp8	1.62986	0.00517583	0.0370275
2.77671	Fgf17	2.7903	0.00549122	0.0390716
2.76295	Cdc45	1.54629	0.00572807	0.0405271
2.76069	Mfng	3.67669	0.00576789	0.0407469
2.74397	Rab39b	2.98487	0.00607018	0.042656
2.73036	Pcdh8	3.02711	0.00632651	0.0441907
2.7243	Ebf3	2.56733	0.00644374	0.0449086
2.70991	Lrp1b	2.55257	0.00673019	0.0467476
2.69439	Gm14964	1.87561	0.00705174	0.0487268

## Sheet: DEG_Immune
Immune Cells
scores	names	logfoldchanges	pvals	pvals_adj
10.9252	Tyrobp	13.3858	8.73e-28	1.06e-23
10.901	Tmsb4x	4.09832	1.14e-27	1.06e-23
10.1233	Fcer1g	12.778	4.36e-24	2.41e-20
10.1066	Laptm5	9.66998	5.16e-24	2.41e-20
10.0364	Srgn	8.20763	1.05e-23	3.93e-20
9.79406	B2m	3.1669	1.19e-22	3.71e-19
9.5908	C1qb	13.3451	8.74e-22	1.95e-18
9.58739	Ccl3	12.6896	9.03e-22	1.95e-18
9.57631	Cd14	10.5561	1.01e-21	1.95e-18
9.57221	Ctsz	3.16355	1.05e-21	1.95e-18
9.39502	Plin2	3.66878	5.72e-21	9.69e-18
9.33478	Fth1	2.42078	1.01e-20	1.57e-17
9.32544	Ctss	13.3889	1.11e-20	1.58e-17
9.16354	Lgals3	5.17193	5.02e-20	6.69e-17
9.10965	Ctsd	2.46291	8.26e-20	9.63e-17
9.07657	Arpc1b	3.06246	1.12e-19	1.23e-16
9.05878	C1qc	13.4639	1.32e-19	1.3e-16
9.05326	Fcgr3	11.3749	1.39e-19	1.3e-16
9.05268	Slfn2	10.9509	1.4e-19	1.3e-16
9.01557	Ctsc	4.9378	1.96e-19	1.74e-16
8.98405	Cyba	2.81408	2.61e-19	2.11e-16
8.77349	Lyz2	11.2178	1.73e-18	1.34e-15
8.71198	Sat1	3.51915	2.99e-18	2.23e-15
8.6964	Actb	1.54577	3.43e-18	2.46e-15
8.5382	Grn	3.8245	1.36e-17	9.41e-15
8.52226	C1qa	12.5873	1.56e-17	1.03e-14
8.51961	Ftl1-ps1	1.61672	1.6e-17	1.03e-14
8.51238	Csf1r	9.94205	1.7e-17	1.06e-14
8.43333	Lgmn	3.60345	3.36e-17	1.96e-14
8.40381	Dab2	5.23092	4.32e-17	2.44e-14
8.2817	Ctsb	2.62431	1.21e-16	6.66e-14
8.25745	Spi1	12.0082	1.49e-16	7.92e-14
8.23929	Pf4	11.4144	1.73e-16	8.97e-14
8.20066	Gpx1	2.57911	2.39e-16	1.2e-13
8.14652	Mafb	4.91077	3.75e-16	1.79e-13
8.13802	Fxyd5	7.00917	4.02e-16	1.87e-13
8.0873	Lcp1	6.10887	6.1e-16	2.71e-13
8.03058	Arl4c	4.21752	9.7e-16	4.2e-13
7.99314	Fcgr2b	13.4502	1.32e-15	5.46e-13
7.99282	Zeb2	3.92351	1.32e-15	5.46e-13
7.98472	Ccl4	12.2775	1.41e-15	5.71e-13
7.96511	Cxcl2	10.9454	1.65e-15	6.44e-13
7.95059	Mcl1	2.30418	1.86e-15	7.06e-13
7.93592	Itm2b	2.01397	2.09e-15	7.79e-13
7.9312	Coro1a	7.56823	2.17e-15	7.93e-13
7.87071	Cebpb	2.85505	3.53e-15	1.26e-12
7.81994	Arpc3	2.1704	5.28e-15	1.82e-12
7.81112	Runx1	3.89571	5.67e-15	1.92e-12
7.72746	Zfp36	3.19857	1.1e-14	3.59e-12
7.72107	Cd53	10.9531	1.15e-14	3.71e-12
7.71715	Pfn1	1.75793	1.19e-14	3.74e-12
7.71555	Ccrl2	10.24	1.2e-14	3.74e-12
7.6755	Prdx5	2.03294	1.65e-14	5.03e-12
7.66207	Tspo	2.98504	1.83e-14	5.41e-12
7.63454	Gnai2	1.79943	2.27e-14	6.6e-12
7.5869	Cd68	4.91293	3.28e-14	9.25e-12
7.57979	H2-D1	4.34534	3.46e-14	9.63e-12
7.57554	Pla2g7	3.7835	3.58e-14	9.8e-12
7.50989	Cxcl1	7.04101	5.92e-14	1.6e-11
7.46149	Ptprc	30.7638	8.56e-14	2.17e-11
7.46091	Bcl2a1b	14.0106	8.59e-14	2.17e-11
7.45982	Ms4a7	13.0518	8.66e-14	2.17e-11
7.4588	C3ar1	11.9596	8.73e-14	2.17e-11
7.36541	Nfkbia	3.6061	1.77e-13	4.22e-11
7.35474	Picalm	2.93824	1.91e-13	4.51e-11
7.35296	Creg1	2.78344	1.94e-13	4.52e-11
7.32525	Ctsl	2.10807	2.38e-13	5.49e-11
7.31712	Arpc2	1.57599	2.53e-13	5.76e-11
7.22191	Sh3bgrl3	2.08878	5.13e-13	1.14e-10
7.19392	Cybb	13.2564	6.3e-13	1.36e-10
7.19167	Clec4n	12.3109	6.4e-13	1.36e-10
7.19141	Rgs1	12.2902	6.41e-13	1.36e-10
7.18767	Cd52	10.8925	6.59e-13	1.38e-10
7.18662	Man1a	5.24225	6.64e-13	1.38e-10
6.97838	Lamp1	1.77655	2.99e-12	5.8e-10
6.93557	Kctd12	4.27328	4.05e-12	7.77e-10
6.92359	Cd300c2	10.9257	4.4e-12	8.37e-10
6.91937	Rac2	10.0337	4.54e-12	8.54e-10
6.89243	Ifngr1	3.04046	5.48e-12	1.02e-09
6.83579	Psap	2.08844	8.16e-12	1.5e-09
6.75325	Apoe	3.54261	1.45e-11	2.57e-09
6.7042	Atp2b1	2.29272	2.03e-11	3.49e-09
6.70028	Dusp1	3.28412	2.08e-11	3.54e-09
6.69211	Sirpa	5.49213	2.2e-11	3.67e-09
6.6916	Ostf1	2.25745	2.21e-11	3.67e-09
6.67555	Basp1	2.32049	2.46e-11	4.03e-09
6.66204	C5ar1	30.8681	2.7e-11	4.3e-09
6.65431	Tnf	10.945	2.85e-11	4.46e-09
6.64868	Mpeg1	9.5639	2.96e-11	4.59e-09
6.62363	Trf	8.33485	3.5e-11	5.4e-09
6.59625	Sdcbp	2.24127	4.22e-11	6.34e-09
6.53143	Ehd1	3.43859	6.51e-11	9.48e-09
6.48517	Ehd4	3.39605	8.86e-11	1.27e-08
6.47533	Hexa	2.20971	9.46e-11	1.35e-08
6.45939	Irf8	4.47856	1.05e-10	1.48e-08
6.43064	Taldo1	2.00766	1.27e-10	1.78e-08
6.4265	Selenop	3.6376	1.31e-10	1.82e-08
6.41361	Cxcl16	5.25124	1.42e-10	1.96e-08
6.39295	Ms4a6d	12.081	1.63e-10	2.19e-08
6.39222	Trem2	11.5788	1.63e-10	2.19e-08
6.39149	Clec4d	11.6915	1.64e-10	2.19e-08
6.35551	Junb	1.9846	2.08e-10	2.73e-08
6.342	Rgs2	3.74509	2.27e-10	2.96e-08
6.28031	Mef2c	4.61675	3.38e-10	4.25e-08
6.231	Ctsa	2.33125	4.63e-10	5.76e-08
6.13326	Rap1b	2.02298	8.61e-10	1.04e-07
6.12116	Cx3cr1	10.1286	9.29e-10	1.1e-07
6.11978	Rgs10	4.19569	9.37e-10	1.11e-07
6.11786	Plek	9.59442	9.48e-10	1.11e-07
6.09872	Efhd2	3.25926	1.07e-09	1.24e-07
6.05544	Adam8	7.05026	1.4e-09	1.59e-07
6.05163	Cotl1	2.66828	1.43e-09	1.62e-07
6.0037	Man2b1	3.08423	1.93e-09	2.15e-07
5.98674	Abca1	4.01743	2.14e-09	2.37e-07
5.89448	Emp3	2.37051	3.76e-09	3.98e-07
5.84666	Nfkbiz	4.20299	5.02e-09	5.28e-07
5.83068	Blvrb	1.84744	5.52e-09	5.75e-07
5.81434	Msn	2.26883	6.09e-09	6.3e-07
5.79684	Arhgdib	4.87555	6.76e-09	6.88e-07
5.76434	Fyb	6.47957	8.2e-09	8.26e-07
5.68613	Rap1a	1.76224	1.3e-08	1.26e-06
5.66641	Rcbtb2	2.93841	1.46e-08	1.4e-06
5.63987	Anxa3	2.67875	1.7e-08	1.62e-06
5.59612	Ccr1	30.2511	2.19e-08	2.05e-06
5.58878	Ifi207	10.1169	2.29e-08	2.13e-06
5.55636	Iqgap1	1.77436	2.75e-08	2.55e-06
5.52506	Cd9	1.7222	3.29e-08	2.99e-06
5.51384	Psmb8	4.59238	3.51e-08	3.18e-06
5.50755	Capg	2.81318	3.64e-08	3.28e-06
5.48482	Bst2	2.76679	4.14e-08	3.69e-06
5.48101	Ccl2	6.89475	4.23e-08	3.75e-06
5.47262	Ifitm3	2.70021	4.43e-08	3.92e-06
5.42299	Atox1	1.98914	5.86e-08	5.08e-06
5.40618	Ptgs1	4.23992	6.44e-08	5.55e-06
5.34191	Ninj1	2.82132	9.2e-08	7.83e-06
5.32382	Il1b	11.4838	1.02e-07	8.49e-06
5.32375	F13a1	10.5952	1.02e-07	8.49e-06
5.32274	Ccl9	10.6913	1.02e-07	8.5e-06
5.31184	Osbpl8	3.38531	1.09e-07	8.99e-06
5.3024	Ncf2	8.14623	1.14e-07	9.42e-06
5.26907	Tmem37	2.87092	1.37e-07	1.12e-05
5.24075	Tpd52	1.57538	1.6e-07	1.3e-05
5.21126	Vim	1.8265	1.88e-07	1.51e-05
5.21112	Gmfg	6.05483	1.88e-07	1.51e-05
5.17764	Abhd12	3.10459	2.25e-07	1.79e-05
5.1605	Ptpn18	5.47143	2.46e-07	1.94e-05
5.14078	Cited2	2.22887	2.74e-07	2.12e-05
5.07822	Rcan1	3.11077	3.81e-07	2.87e-05
5.06918	Lyn	4.83272	4e-07	2.97e-05
5.05647	Evi2a	10.1077	4.27e-07	3.15e-05
5.0544	Hilpda	2.42995	4.32e-07	3.17e-05
5.04489	Cd47	1.6869	4.54e-07	3.3e-05
5.03047	Cndp2	3.18404	4.89e-07	3.55e-05
5.02241	Stk17b	3.72133	5.1e-07	3.67e-05
5.01617	Ier3	1.96006	5.27e-07	3.77e-05
5.00077	Anxa1	2.37422	5.71e-07	4.05e-05
4.9893	Lgals1	1.72104	6.06e-07	4.26e-05
4.97659	Fam49b	2.32425	6.47e-07	4.53e-05
4.97423	Cd300a	6.32983	6.55e-07	4.57e-05
4.8787	Gna12	2.78497	1.07e-06	7.24e-05
4.86315	Arrb2	5.23521	1.16e-06	7.8e-05
4.8409	Snx18	2.66869	1.29e-06	8.7e-05
4.8377	Arpc5	1.53737	1.31e-06	8.81e-05
4.83265	Ucp2	2.52702	1.35e-06	9e-05
4.8283	Irf2bp2	1.59921	1.38e-06	9.17e-05
4.81958	Sdc3	3.85729	1.44e-06	9.54e-05
4.81483	Fam174a	2.62495	1.47e-06	9.74e-05
4.80466	Emilin2	3.93924	1.55e-06	0.000101721
4.79318	Nckap1l	11.3327	1.64e-06	0.000106964
4.73545	Cxcl14	4.73167	2.19e-06	0.000140942
4.71526	M6pr	2.08491	2.41e-06	0.000154595
4.69733	Tcn2	2.54016	2.64e-06	0.000167084
4.68759	Pou2f2	5.96067	2.76e-06	0.000174506
4.57481	Snx2	1.79714	4.77e-06	0.000289339
4.56955	Glul	2.27989	4.89e-06	0.00029574
4.54086	Cap1	1.85807	5.6e-06	0.000336795
4.53019	Cd86	29.5545	5.89e-06	0.000350874
4.52899	Fcgr1	12.4864	5.93e-06	0.000351746
4.52801	Msr1	11.6093	5.95e-06	0.00035226
4.51665	Metrnl	3.68663	6.28e-06	0.000369351
4.50597	Dhrs3	2.39634	6.61e-06	0.000385984
4.50132	Tln1	1.65768	6.75e-06	0.000392064
4.49947	Ppbp	9.11913	6.81e-06	0.000394267
4.48015	Arg1	8.16727	7.46e-06	0.000429027
4.45114	Lmo2	4.38289	8.54e-06	0.000478259
4.45103	Maf	2.51164	8.55e-06	0.000478259
4.44214	Tm6sf1	6.23251	8.91e-06	0.000495495
4.43284	Gpsm3	5.9406	9.3e-06	0.000512763
4.42623	Apbb1ip	5.90296	9.59e-06	0.000527158
4.42089	Vsir	5.84633	9.83e-06	0.000538761
4.41436	Card19	2.12995	1.01e-05	0.000552049
4.38259	Ifi202b	5.46426	1.17e-05	0.000631675
4.38146	Prr13	2.17298	1.18e-05	0.000633118
4.35013	Fam105a	5.26779	1.36e-05	0.000722394
4.34526	Rab5c	1.94361	1.39e-05	0.000736495
4.29907	Mylip	2.91347	1.72e-05	0.000897844
4.28368	Rnf149	1.94194	1.84e-05	0.000956937
4.26371	Ms4a6b	29.8145	2.01e-05	0.00103795
4.26131	Lilr4b	11.3848	2.03e-05	0.00104337
4.25935	Mrc1	10.5433	2.05e-05	0.00104967
4.23873	Dok2	7.91531	2.25e-05	0.0011446
4.23473	Colec12	2.77054	2.29e-05	0.00116196
4.23168	Ncf1	7.70651	2.32e-05	0.00117463
4.21981	Scp2	1.51029	2.45e-05	0.00123488
4.21759	Cfp	7.12896	2.47e-05	0.00124369
4.2148	Smox	3.22417	2.5e-05	0.00125581
4.19167	Tgfb1	3.38102	2.77e-05	0.00138352
4.18833	Glipr1	6.42624	2.81e-05	0.00139655
4.17326	Hebp1	1.97965	3e-05	0.00148433
4.17035	Plgrkt	2.14055	3.04e-05	0.0014994
4.15717	Slc7a8	5.75425	3.22e-05	0.00158019
4.13629	Igf1	2.48989	3.53e-05	0.00170489
4.13619	Ahnak	1.73579	3.53e-05	0.00170489
4.12435	Lsp1	4.04721	3.72e-05	0.00178141
4.12202	Slc6a6	1.74314	3.76e-05	0.00179056
4.12195	Rnf130	1.93422	3.76e-05	0.00179056
4.09436	Pgd	1.88604	4.23e-05	0.00200239
4.08767	Rbpj	1.90695	4.36e-05	0.00205052
4.02711	Gsn	2.54201	5.65e-05	0.00259831
3.99497	Itgam	11.3909	6.47e-05	0.00293165
3.99439	Adgre1	10.9352	6.49e-05	0.00293165
3.99399	Ccl6	11.2935	6.5e-05	0.00293165
3.99058	Unc93b1	4.36638	6.59e-05	0.00296255
3.98666	Lst1	9.07891	6.7e-05	0.00300192
3.9815	Pecam1	4.3687	6.85e-05	0.00306045
3.97286	Egr1	1.56044	7.1e-05	0.00316609
3.96749	Gatm	4.3791	7.26e-05	0.00322289
3.96324	Necap2	1.9366	7.39e-05	0.00325754
3.95046	Apobec1	6.95649	7.8e-05	0.0034284
3.92987	Aim2	6.41065	8.5e-05	0.00372684
3.90271	Rab8a	1.88267	9.51e-05	0.00413214
3.89672	Cd83	6.33561	9.75e-05	0.00421601
3.88259	Il10rb	2.68398	0.000103348	0.00442758
3.85576	Gas7	3.7365	0.00011537	0.00489832
3.85572	Igsf8	2.22926	0.000115388	0.00489832
3.85489	Adrb2	5.52223	0.000115782	0.0049039
3.85307	Bmp2k	3.2475	0.000116644	0.00492921
3.81847	Casp8	3.58424	0.000134282	0.00561094
3.81146	Hist1h2bc	2.42648	0.000138147	0.00574668
3.79538	Jmjd1c	1.69168	0.00014742	0.0060916
3.76404	Ptbp3	1.75147	0.00016719	0.00683973
3.75667	Tgfbr2	2.9067	0.00017219	0.00702172
3.75344	Slc43a2	3.56308	0.000174426	0.00709738
3.74182	Ptpre	2.96983	0.000182693	0.00736942
3.72486	Lcp2	9.80487	0.000195422	0.00779848
3.71767	Igsf6	8.64268	0.000201067	0.00800659
3.71114	Alox5ap	8.3748	0.000206331	0.00819869
3.70896	Slc11a1	7.85781	0.000208114	0.00821698
3.70736	Tnip3	8.05008	0.000209431	0.0082515
3.70391	Dusp5	2.66914	0.000212301	0.00833055
3.69008	Gpr183	6.78904	0.000224187	0.00875879
3.68173	Cysltr1	6.63931	0.000231661	0.00902459
3.67773	Apold1	6.87632	0.000235318	0.00912372
3.65072	Arhgap17	2.20741	0.00026151	0.0100214
3.64364	Ssh2	3.86884	0.000268814	0.0102382
3.59545	Cd44	1.95563	0.000323829	0.012094
3.59204	Fam107b	3.08744	0.000328102	0.0121803
3.59033	Emp1	2.72151	0.000330257	0.0122253
3.59004	Chmp3	1.80339	0.000330626	0.0122253
3.57457	Sppl2a	1.87313	0.0003508	0.0128492
3.56219	Filip1l	2.38779	0.000367772	0.0133787
3.56183	Tpm3	1.56242	0.000368281	0.0133787
3.55108	Prkcd	3.06437	0.000383653	0.013883
3.53274	Rnpep	2.95037	0.000411271	0.0146909
3.52603	Ifnar2	2.26596	0.000421845	0.0150316
3.51194	Rel	4.47237	0.000444852	0.015761
3.46321	Tnfaip8l2	12.2343	0.000533773	0.0185746
3.46321	Clec4a1	12.7738	0.000533773	0.0185746
3.46277	AB124611	11.6752	0.000534638	0.0185746
3.46197	Rasgef1b	4.28079	0.000536228	0.0185746
3.46089	Il1rn	10.8292	0.000538402	0.0185791
3.4606	Cyth4	10.3143	0.000538983	0.0185791
3.45725	Tmem189	2.64916	0.00054571	0.0187273
3.4497	Ptpn6	4.32274	0.000561206	0.0191082
3.44937	Csf2rb	8.32539	0.000561886	0.0191082
3.44004	Cytip	7.85686	0.000581621	0.0196717
3.43136	Npl	3.35914	0.000600552	0.0202752
3.42505	Lpin2	1.59396	0.000614693	0.0206777
3.41982	Ncf4	6.81469	0.00062663	0.0210412
3.41317	Rab7b	6.57825	0.00064211	0.0214451
3.41317	Dock8	6.4921	0.00064211	0.0214451
3.40689	Gm2a	2.14611	0.000657072	0.0218664
3.38935	Sash1	1.72977	0.000700575	0.023067
3.38797	Plekho1	2.66795	0.000704109	0.0231425
3.3859	Irf5	6.06206	0.000709441	0.0232696
3.37614	Pon2	2.96907	0.000735113	0.0240343
3.36702	Pycard	2.58099	0.000759843	0.024623
3.35312	Ccl7	6.05205	0.000799071	0.0257638
3.31666	Orai1	2.45861	0.000911002	0.0289717
3.30399	Smagp	2.96212	0.000953198	0.0302105
3.29328	Tnfaip3	3.66377	0.000990269	0.0312262
3.29026	Epb41l2	2.03119	0.00100094	0.0315093
3.274	Nrp2	2.43989	0.00106038	0.0331565
3.23209	Sec11c	1.67819	0.00122887	0.0378532
3.2289	Fcgrt	2.23176	0.00124268	0.0381525
3.2228	Gusb	2.86571	0.00126945	0.0388464
3.21753	Rab20	3.29513	0.00129298	0.0394369
3.21568	Ets2	2.10151	0.00130135	0.0396274
3.2029	Pitpna	1.53941	0.00136051	0.0412939
3.19488	Tlr2	4.28258	0.00139891	0.0423216
3.1927	Nlrp3	9.73381	0.00140951	0.0425042
3.16452	Hck	7.28991	0.00155339	0.0463925
3.16016	Cd36	6.87268	0.00157681	0.0468667
3.15889	Plekho2	3.94585	0.0015837	0.0469966
3.15464	Arhgap30	6.69787	0.00160694	0.0476104
3.14731	Fermt3	6.632	0.00164781	0.0484362
3.14361	Nrros	6.34257	0.0016688	0.0488991

## Sheet: DEG_Endothelial
Endothelial
scores	names	logfoldchanges	pvals	pvals_adj
16.0565	Col4a1	2.98852	5.15e-58	9.59e-54
15.8481	Flt1	6.00738	1.45e-56	1.35e-52
13.822	Rbbp7	2.31363	1.88e-43	8.75e-40
13.7788	Slc2a3	2.63593	3.42e-43	1.27e-39
13.3325	Rbp4	5.68071	1.5e-40	4.65e-37
13.2377	Col4a2	2.33453	5.31e-40	1.41e-36
12.2359	Spink1	9.00044	2e-34	4.65e-31
12.1675	Glul	2.76885	4.63e-34	9.59e-31
12.0813	Txndc12	2.57629	1.33e-33	2.27e-30
11.7933	Bex1	2.20665	4.22e-32	6.06e-29
11.7933	Ramp2	4.93811	4.23e-32	6.06e-29
11.6933	Apoe	2.24882	1.38e-31	1.84e-28
11.5458	Sox17	7.61911	7.75e-31	9.03e-28
11.5308	Bex4	2.12963	9.23e-31	1.01e-27
11.0651	Plac8	3.74832	1.85e-28	1.92e-25
10.9875	Lamb1	2.31397	4.39e-28	4.31e-25
10.9031	Tagln2	1.9375	1.11e-27	1.04e-24
10.6428	S100a10	1.8557	1.88e-26	1.6e-23
10.5813	Emb	2.21872	3.64e-26	2.95e-23
10.4691	Lrpap1	2.11027	1.2e-25	9.3e-23
10.4464	Rdx	1.73909	1.52e-25	1.13e-22
10.2642	Gcsh	2.25388	1.02e-24	7.32e-22
10.038	Cldn6	2.71633	1.04e-23	6.67e-21
9.8926	Gpx3	2.51607	4.48e-23	2.78e-20
9.88606	Tfpi	3.7449	4.78e-23	2.88e-20
9.73909	Cd55	4.30589	2.05e-22	1.09e-19
9.73212	Pdlim1	3.32438	2.2e-22	1.14e-19
9.67703	Cmtm8	2.53697	3.78e-22	1.9e-19
9.46839	Gpc3	1.71843	2.84e-21	1.36e-18
9.39612	Ncoa4	2.62533	5.66e-21	2.64e-18
9.2508	Peg3	1.55216	2.23e-20	9.66e-18
9.20964	Cltc	1.60809	3.27e-20	1.39e-17
9.20064	Car4	4.71264	3.56e-20	1.47e-17
9.06281	Stx7	1.77459	1.27e-19	5.15e-17
9.00391	Rab6b	4.26486	2.18e-19	8.64e-17
8.97264	Stx3	2.08926	2.89e-19	1.12e-16
8.88489	Clic6	6.19013	6.4e-19	2.38e-16
8.83389	Ubqln2	2.03931	1.01e-18	3.69e-16
8.30553	Me2	2.55602	9.94e-17	3.25e-14
8.29968	Slc16a1	2.33721	1.04e-16	3.35e-14
8.1433	Ddah1	2.34622	3.85e-16	1.16e-13
8.00606	Gata4	4.67783	1.18e-15	3.4e-13
7.95388	Myo6	1.83785	1.81e-15	5.1e-13
7.94088	Cotl1	1.84959	2.01e-15	5.58e-13
7.93892	Podxl	3.31715	2.04e-15	5.59e-13
7.90995	Flrt3	2.27801	2.57e-15	6.76e-13
7.86981	Bex2	2.23234	3.55e-15	9.19e-13
7.77044	Lxn	2.42713	7.82e-15	1.97e-12
7.76303	Prss12	6.31893	8.29e-15	2.06e-12
7.72145	Gga2	1.66237	1.15e-14	2.75e-12
7.66819	Lgmn	1.71403	1.74e-14	4.11e-12
7.65909	Trim71	2.58543	1.87e-14	4.36e-12
7.64232	Rap2c	2.38913	2.13e-14	4.85e-12
7.56495	Degs1	1.59426	3.88e-14	8.61e-12
7.45546	Peg10	3.17203	8.96e-14	1.92e-11
7.44683	Pth1r	2.65217	9.56e-14	2.02e-11
7.33806	Polg	2.71522	2.17e-13	4.44e-11
7.30307	Epb41l3	2.10593	2.81e-13	5.64e-11
7.27074	Fam213a	2.58255	3.58e-13	7.01e-11
7.23374	Flnb	2.07962	4.7e-13	9.12e-11
7.15531	Pcbd1	1.97452	8.35e-13	1.59e-10
7.09178	Ehd1	1.78311	1.32e-12	2.4e-10
7.07903	Arl4c	1.97794	1.45e-12	2.6e-10
6.90847	Apela	4.78404	4.9e-12	8.61e-10
6.86555	Ttr	5.78236	6.62e-12	1.13e-09
6.86444	Cyp26a1	5.49447	6.68e-12	1.13e-09
6.86198	Tcf7l2	1.91983	6.79e-12	1.14e-09
6.85334	Fam3c	1.93382	7.21e-12	1.2e-09
6.8197	Cited1	2.59477	9.12e-12	1.5e-09
6.79065	Dab2	2.51889	1.12e-11	1.78e-09
6.77146	Pcgf5	1.68501	1.27e-11	2.01e-09
6.73355	Cldn7	1.70738	1.66e-11	2.55e-09
6.72238	Clu	1.7905	1.79e-11	2.71e-09
6.71143	Insig1	2.24455	1.93e-11	2.9e-09
6.70734	Rab4a	1.8936	1.98e-11	2.95e-09
6.56317	Minpp1	1.54264	5.27e-11	7.38e-09
6.51906	Dennd5b	2.0086	7.07e-11	9.77e-09
6.49395	Gata6	2.20556	8.36e-11	1.14e-08
6.47025	Dpp4	4.18851	9.78e-11	1.31e-08
6.4299	Tmprss2	3.65283	1.28e-10	1.68e-08
6.37182	Fabp3	2.50603	1.87e-10	2.4e-08
6.35326	Foxq1	3.82485	2.11e-10	2.57e-08
6.32963	Foxa2	5.7533	2.46e-10	2.97e-08
6.20891	Kit	3.10188	5.34e-10	6.21e-08
6.12428	Tmc4	1.84571	9.11e-10	1.03e-07
6.11777	Selenop	1.87105	9.49e-10	1.07e-07
5.98879	Srgn	5.56134	2.11e-09	2.32e-07
5.952	Krcc1	1.57728	2.65e-09	2.82e-07
5.91755	S100g	5.7726	3.27e-09	3.44e-07
5.9135	Egfl7	2.33844	3.35e-09	3.51e-07
5.88838	Tcn2	1.60487	3.9e-09	3.99e-07
5.82695	Klhl2	2.07642	5.64e-09	5.66e-07
5.78744	Pdpn	2.42027	7.15e-09	6.9e-07
5.75886	Kitl	2.82287	8.47e-09	8.01e-07
5.72375	Smagp	2.37839	1.04e-08	9.81e-07
5.69003	Slc9a3r1	2.2457	1.27e-08	1.17e-06
5.58324	Mfsd1	1.88229	2.36e-08	2.06e-06
5.52093	Rps6ka1	2.03481	3.37e-08	2.9e-06
5.50994	Rdh10	2.19013	3.59e-08	3.07e-06
5.46472	Cdh6	2.77989	4.64e-08	3.89e-06
5.39006	Nup62cl	3.44841	7.04e-08	5.71e-06
5.36304	Amot	2.6984	8.18e-08	6.46e-06
5.33437	Hs3st1	3.54187	9.59e-08	7.38e-06
5.32407	Crb3	1.57595	1.01e-07	7.75e-06
5.32143	Zfpm1	2.45981	1.03e-07	7.8e-06
5.2873	Apoa1	9.49251	1.24e-07	9.37e-06
5.24122	Pkdcc	1.50245	1.6e-07	1.17e-05
5.241	Nid2	2.09584	1.6e-07	1.17e-05
5.18943	Wee1	1.89502	2.11e-07	1.51e-05
5.1141	Arhgap18	2.89297	3.15e-07	2.2e-05
5.08516	Lin28a	3.50269	3.67e-07	2.54e-05
5.03759	Fam210b	2.20574	4.71e-07	3.22e-05
4.99196	Foxa3	6.89004	5.98e-07	4.02e-05
4.93227	Arhgap17	1.52637	8.13e-07	5.32e-05
4.92435	Upp1	2.33523	8.46e-07	5.5e-05
4.85608	Clcn5	1.52846	1.2e-06	7.44e-05
4.79668	Cpm	1.62503	1.61e-06	9.82e-05
4.79318	Epop	2.2441	1.64e-06	9.97e-05
4.78379	Rfx6	11.6223	1.72e-06	0.000104084
4.7776	Slc39a8	3.26127	1.77e-06	0.000106648
4.7511	Dcbld1	3.15215	2.02e-06	0.000119483
4.69548	Cobll1	3.51358	2.66e-06	0.00015066
4.68825	Asb4	3.10463	2.76e-06	0.000155141
4.67297	Lypla1	1.82554	2.97e-06	0.000165597
4.67157	Mttp	2.38214	2.99e-06	0.000165784
4.6685	Srgap1	2.42683	3.03e-06	0.00016778
4.65206	Tspan8	5.4802	3.29e-06	0.000177521
4.62163	Pxdn	1.58058	3.81e-06	0.000202725
4.61544	Pga5	7.39861	3.92e-06	0.000208271
4.59634	Rarres1	6.51848	4.3e-06	0.000224458
4.57047	Abhd5	1.82443	4.87e-06	0.000251217
4.50938	Rffl	2.04542	6.5e-06	0.000331965
4.50685	Lama1	5.02712	6.58e-06	0.00033503
4.50484	Lpar6	1.92491	6.64e-06	0.000336291
4.5003	Ctsc	1.52782	6.79e-06	0.000339953
4.49303	Cpn1	5.10996	7.02e-06	0.000349892
4.47324	Fxyd3	4.54722	7.7e-06	0.000379832
4.44881	Npl	2.38466	8.63e-06	0.00042015
4.43642	Sh3d19	1.9788	9.15e-06	0.00043932
4.40086	Crim1	1.54513	1.08e-05	0.000502345
4.3898	Apob	9.81088	1.13e-05	0.000523348
4.38487	P2rx4	1.83634	1.16e-05	0.000534037
4.37673	Nr6a1	2.83203	1.2e-05	0.00055154
4.37225	Sh3bp5	2.3406	1.23e-05	0.000560335
4.36867	Hpx	7.63082	1.25e-05	0.000568189
4.33868	Tmem150a	2.34388	1.43e-05	0.000637556
4.32807	Ppt2	1.53404	1.5e-05	0.00066587
4.32211	Ggta1	1.86263	1.55e-05	0.000679278
4.31184	Chst15	1.84835	1.62e-05	0.000704961
4.30338	Nrk	2.94792	1.68e-05	0.000723469
4.24516	Dusp9	2.69322	2.18e-05	0.000908643
4.23867	Epas1	4.20472	2.25e-05	0.000930907
4.23579	Fst	2.44746	2.28e-05	0.000935385
4.23567	Rell1	1.63139	2.28e-05	0.000935385
4.22578	Mogat2	3.59754	2.38e-05	0.000971022
4.22515	Ctdspl	1.5445	2.39e-05	0.000971609
4.19039	Ppip5k2	1.8237	2.78e-05	0.00109716
4.18086	Abhd2	2.14106	2.9e-05	0.00112986
4.15742	Mum1l1	1.78169	3.22e-05	0.00122415
4.14677	Fhl2	1.59464	3.37e-05	0.00126694
4.14176	Creb3l1	2.35026	3.45e-05	0.00128973
4.10155	Hkdc1	6.91079	4.1e-05	0.00149085
4.09731	Nrp1	1.57026	4.18e-05	0.00151543
4.09593	Psph	1.53347	4.2e-05	0.00152155
4.04163	Procr	4.42877	5.31e-05	0.00189145
4.01834	Fzd7	1.56201	5.86e-05	0.00205307
3.95573	Slco2a1	1.87629	7.63e-05	0.00253922
3.94844	Ecscr	5.26575	7.87e-05	0.0026131
3.9425	Dlg5	1.7393	8.06e-05	0.0026692
3.89265	Mob3b	3.56594	9.92e-05	0.00316962
3.87792	Slc7a7	2.49634	0.000105351	0.00334318
3.86091	Cdh5	8.11957	0.000112967	0.00353824
3.83443	Foxa1	4.65435	0.000125857	0.00392219
3.7737	Dsp	1.60643	0.000160846	0.00480373
3.7581	Gnb4	1.53519	0.000171211	0.00504057
3.69207	Mmp15	2.5794	0.000222436	0.00631908
3.66667	Fam89a	2.7096	0.000245731	0.00685545
3.63981	Sall4	2.04341	0.000272837	0.00749938
3.58222	Man1a	2.26622	0.000340682	0.00902771
3.57375	Fgb	6.33723	0.000351905	0.00924563
3.54144	Tgfb1	1.85275	0.000397954	0.0102435
3.53718	Fermt1	3.74791	0.00040442	0.0103385
3.53093	Ly6h	2.14974	0.000414093	0.0105568
3.52088	Fam107b	1.78679	0.000430114	0.0108466
3.51081	Fam169a	1.81692	0.000446742	0.011197
3.48282	Ihh	8.00899	0.000496154	0.0121776
3.42229	Sp5	2.56974	0.000620958	0.0146669
3.42028	Arhgef28	1.58084	0.000625566	0.014757
3.40375	Ipo11	1.92818	0.000664683	0.0155812
3.40195	Rap1gap	2.3426	0.000669065	0.0156445
3.38996	Gch1	1.64416	0.000699029	0.0161226
3.384	Myl7	2.60773	0.000714381	0.0163352
3.3414	Cdkn2a	3.04409	0.00083357	0.0184494
3.32465	Afp	7.11473	0.000885292	0.0193415
3.32122	Spc25	1.53614	0.000896241	0.0195349
3.31575	Spp2	6.41893	0.000913985	0.0197775
3.28878	Cit	2.25956	0.00100621	0.0214797
3.28494	Pik3cb	2.40931	0.00102003	0.0217498
3.28379	Parvb	1.95572	0.0010242	0.0217888
3.28038	Tspan9	1.52619	0.00103667	0.0220289
3.25222	Rnpepl1	1.55766	0.00114509	0.0240044
3.22096	Sh3yl1	1.58412	0.00127761	0.0264257
3.21506	9030622O22Rik	7.57973	0.00130419	0.0269158
3.19829	Ctla2a	4.47229	0.00138246	0.0281164
3.1526	Rnf157	2.3139	0.00161823	0.0318451
3.15047	Esam	3.28562	0.00163011	0.032045
3.14921	Ets1	1.73526	0.00163713	0.0321492
3.13596	Tnfrsf21	2.51173	0.00171292	0.0332481
3.13215	Prkaa2	2.87356	0.00173529	0.033477
3.10478	Pwwp2b	1.79456	0.00190422	0.0361008
3.09252	Myo18a	1.79037	0.00198467	0.0372936
3.09245	Enpp1	2.72542	0.00198515	0.0372936
3.08988	Igfbp1	8.40104	0.00200239	0.0374809
3.08753	Kdr	3.27903	0.0020183	0.037613
3.076	Plvap	5.1327	0.00209797	0.0389033
3.05807	Lgals3bp	2.52278	0.0022277	0.0409421
3.05304	Suv39h1	1.73963	0.00226535	0.0411473
3.04144	Pecam1	3.37581	0.00235446	0.0423551
3.03004	Plekha7	1.60077	0.00244518	0.0434812
2.9815	Pon2	1.73956	0.00286837	0.0492875
